# Supplementary material for: 6,7,8,9-Tetra­hydro-4b,9b-dihy­droxy­indano[1,2-b]indoline-9,10-dione monohydrate
Source: Acta Crystallogr Sect E Struct Rep Online. 2010 Jul 3;66(Pt 8):o1886. doi: 10.1107/S1600536810025328 (PMC3007351; doi:10.1107/S1600536810025328)
Supplement: Supplementary file 2 [file e-66-o1886-Isup2.hkl]

#
# h,k,l, Fc-squared, Fo-squared, sigma(Fo-squared) and status flag
#
data_I
_shelx_title ' kh1n_0m in Pbca'
_shelx_refln_list_code          4
_shelx_F_calc_maximum      247.42
_exptl_crystal_F_000      1216.00
_reflns_d_resolution_high  0.8331
 
loop_
 _symmetry_equiv_pos_as_xyz
 'x, y, z'
 '-x+1/2, -y, z+1/2'
 'x+1/2, -y+1/2, -z'
 '-x, y+1/2, -z+1/2'
 '-x, -y, -z'
 'x-1/2, y, -z-1/2'
 '-x-1/2, y-1/2, z'
 'x, -y-1/2, z-1/2'
 
_cell_length_a    10.7034
_cell_length_b    13.2745
_cell_length_c    19.6832
_cell_angle_alpha  90.000
_cell_angle_beta   90.000
_cell_angle_gamma  90.000
 
_shelx_F_squared_multiplier     1.000
 
loop_
 _refln_index_h
 _refln_index_k
 _refln_index_l
 _refln_F_squared_calc
 _refln_F_squared_meas
 _refln_F_squared_sigma
 _refln_observed_status
   4   0   0      714.68      714.28     47.40 o
   6   0   0     4835.75     4599.41    222.29 o
   8   0   0       76.96       62.75     26.70 o
  10   0   0        1.27       35.38     28.04 o
  12   0   0      206.03      296.39     58.08 o
   2   1   0     3028.69     3484.27     59.93 o
   4   1   0     9495.84    10323.18    325.23 o
   6   1   0     1379.07     1380.79     64.75 o
   8   1   0      212.63      232.92     28.08 o
  10   1   0        0.08      -17.69     19.36 o
  12   1   0       57.53       67.79     28.22 o
   0   2   0    50774.92    47297.64   1428.34 o
   2   2   0    11506.91    11352.96    147.98 o
   4   2   0      576.60      490.71     19.01 o
   6   2   0      926.11      853.47     20.43 o
   8   2   0        8.24       10.67     15.77 o
  10   2   0       25.04       27.68     21.47 o
  12   2   0      134.01      114.06     31.14 o
   2   3   0       12.75       -3.47      5.36 o
   4   3   0     2404.77     2520.58     42.31 o
   6   3   0      213.42      197.76     11.00 o
   8   3   0     1228.89     1347.84     34.84 o
  10   3   0       95.84       50.76     22.60 o
  12   3   0        2.47       -3.00     23.28 o
   0   4   0    13245.83    12574.07    388.24 o
   2   4   0     4433.26     3865.58     73.12 o
   4   4   0     1296.52     1203.50     25.37 o
   6   4   0      331.81      333.69     22.01 o
   8   4   0       75.45       51.98     10.47 o
  10   4   0       16.65       -3.75     11.32 o
  12   4   0       78.30       48.73     36.72 o
   2   5   0     2517.00     2386.66     60.07 o
   4   5   0     2238.90     2211.40     42.73 o
   6   5   0     1320.95     1336.18     38.14 o
   8   5   0       96.47      109.66     18.14 o
  10   5   0      228.10      278.88     22.98 o
  12   5   0      257.74      306.40     62.75 o
   0   6   0     1066.97     1364.27     93.79 o
   2   6   0    14111.97    14226.34    312.83 o
   4   6   0       87.51      159.27     70.87 o
   6   6   0        6.28       -9.80      6.53 o
   8   6   0      869.54      885.97     39.19 o
  10   6   0       29.00       36.53     17.66 o
   2   7   0     1457.63     1260.24     39.29 o
   4   7   0       87.94      103.11     16.52 o
   6   7   0        0.24      -10.19      8.79 o
   8   7   0      162.27      141.10     19.28 o
  10   7   0        3.56        5.08     14.10 o
   0   8   0     1145.94     1311.62     59.95 o
   2   8   0       54.34       68.07     13.31 o
   4   8   0      554.33      544.73     26.63 o
   6   8   0      238.47      223.60     16.96 o
   8   8   0       57.95       61.02     16.59 o
  10   8   0       43.48       61.03     18.06 o
   2   9   0      578.52      528.33     28.20 o
   4   9   0        4.40       -5.80      8.50 o
   6   9   0      375.94      323.79     20.71 o
   8   9   0        3.97        0.70     15.02 o
  10   9   0      208.96      250.12     27.88 o
   0  10   0        0.07       74.73     20.53 o
   2  10   0      615.71      610.71     32.11 o
   4  10   0      141.68      111.69     14.67 o
   6  10   0      850.04      950.91     59.78 o
   8  10   0      184.54      222.04     26.40 o
  10  10   0       49.10       60.55     30.79 o
   2  11   0     1321.01     1150.97     60.99 o
   4  11   0     2225.51     2309.08     61.95 o
   6  11   0      280.27      297.33     22.30 o
   8  11   0      225.07      225.11     27.73 o
   0  12   0     4508.41     4739.24    192.59 o
   2  12   0      497.28      456.67     25.90 o
   4  12   0       22.56       36.52     23.21 o
   6  12   0        2.32       21.39     16.99 o
   8  12   0        8.19       38.15     19.01 o
   2  13   0      430.79      416.71     30.79 o
   4  13   0       15.00       32.85     13.31 o
   6  13   0       38.67       54.57     20.37 o
   0  14   0      736.57      803.53     63.23 o
   2  14   0      217.43      226.86     21.05 o
   4  14   0       35.66       78.16     17.63 o
   6  14   0       36.47       50.93     21.28 o
   2  15   0      178.23      261.89     29.09 o
   4  15   0      253.15      373.73     34.23 o
   1   1   1      127.45      134.01      3.12 o
   2   1   1     2048.82     2103.35     26.79 o
   3   1   1     6656.75     7650.55    122.32 o
   4   1   1     1141.32     1128.92     23.56 o
   5   1   1       84.36       89.88      7.63 o
   6   1   1       52.45       36.49     11.53 o
   7   1   1       41.04       32.37     10.73 o
   8   1   1        0.81       -8.76     10.22 o
   9   1   1       22.59       17.35     12.28 o
  10   1   1       14.57        5.31     13.17 o
  11   1   1      925.13      961.97     47.80 o
  12   1   1       80.26       98.66     23.12 o
   0   2   1     7879.29     6878.09    106.06 o
   1   2   1      641.71      504.41      6.82 o
   2   2   1     2043.22     1957.16     25.28 o
   3   2   1     1976.43     2043.88     23.73 o
   4   2   1      711.00      674.48     10.41 o
   5   2   1      192.95      242.46      7.21 o
   6   2   1      846.43      895.34     17.78 o
   7   2   1      150.38      166.82      9.09 o
   8   2   1        7.25       -7.29      6.55 o
   9   2   1      222.25      205.03     20.75 o
  10   2   1        9.75       22.86     14.76 o
  11   2   1      192.36      188.53     23.54 o
  12   2   1        0.39       -1.37     17.04 o
   1   3   1        7.25       -2.88      3.12 o
   2   3   1     3627.76     3292.69     40.28 o
   3   3   1     4669.43     4749.12     53.37 o
   4   3   1     2344.15     2397.19     32.19 o
   5   3   1       84.90       80.77      7.45 o
   6   3   1       23.11        7.88      4.15 o
   7   3   1     1176.63     1196.90     20.96 o
   8   3   1      110.11       60.27     12.10 o
   9   3   1      443.01      484.28     15.95 o
  10   3   1       50.51       71.78     12.29 o
  11   3   1        1.33       -9.31     16.69 o
  12   3   1       44.37       39.22     21.68 o
   0   4   1      660.92      624.32     45.00 o
   1   4   1     2005.31     1777.11     26.06 o
   2   4   1     1571.30     1503.95     21.97 o
   3   4   1      330.91      351.91      8.41 o
   4   4   1       67.97       51.76      4.64 o
   5   4   1       14.66       15.39      3.30 o
   6   4   1     1733.05     2003.32     31.35 o
   7   4   1       10.60        9.27      5.13 o
   8   4   1       12.89        6.98      5.27 o
   9   4   1      266.06      271.69     13.71 o
  10   4   1        3.83       -6.70      7.38 o
  11   4   1       87.53       73.52     15.21 o
  12   4   1        0.00       -0.01     23.38 o
   1   5   1     5869.98     5311.49     86.29 o
   2   5   1     1004.57     1003.00     18.79 o
   3   5   1      136.66       89.86      5.85 o
   4   5   1      177.69      184.50      8.89 o
   5   5   1      277.15      256.98      8.66 o
   6   5   1       13.85        7.44      5.40 o
   7   5   1       32.99       25.15      5.95 o
   8   5   1       50.38       48.72     11.00 o
   9   5   1       41.92       41.79      9.19 o
  10   5   1      181.40      180.59     13.70 o
  11   5   1       32.28       47.91     10.10 o
  12   5   1        5.17        2.18     25.44 o
   0   6   1      240.59      243.89     15.87 o
   1   6   1      979.88     1100.08     24.15 o
   2   6   1       16.39       37.17     11.94 o
   3   6   1      655.29      644.52     17.49 o
   4   6   1      942.11      966.28     20.22 o
   5   6   1       43.01       39.16      6.39 o
   6   6   1        4.33       -8.51      5.67 o
   7   6   1       49.57       33.99      6.19 o
   8   6   1        2.64       38.33     11.20 o
   9   6   1        3.28       -3.40      8.70 o
  10   6   1       15.24        4.44      9.28 o
  11   6   1        0.38      -11.17      9.32 o
   1   7   1     6194.86     6110.58    100.92 o
   2   7   1        9.25       59.85     27.21 o
   3   7   1      169.12      171.19      9.94 o
   4   7   1      278.70      248.76     10.85 o
   5   7   1       17.11       -0.25      5.22 o
   6   7   1       25.04       28.69      6.31 o
   7   7   1       41.72       44.93      7.05 o
   8   7   1        2.15      -13.28      8.85 o
   9   7   1      115.04      117.43     13.18 o
  10   7   1       43.16       37.64     11.16 o
  11   7   1       23.82       19.75     11.45 o
   0   8   1        3.28       11.70     27.04 o
   1   8   1     1043.82     1062.44     26.19 o
   2   8   1       15.88        8.86      5.88 o
   3   8   1       33.85       31.95      5.63 o
   4   8   1       45.35       42.10      6.99 o
   5   8   1      642.09      640.12     18.57 o
   6   8   1      297.57      282.95     13.07 o
   7   8   1      513.69      455.04     22.44 o
   8   8   1       96.11       94.22     18.42 o
   9   8   1      153.96      182.25     16.01 o
  10   8   1       19.09       20.05     11.15 o
  11   8   1        6.06       -9.25     11.28 o
   1   9   1      274.37      299.20     15.39 o
   2   9   1        3.37       47.79     12.79 o
   3   9   1        0.81       -1.13      5.28 o
   4   9   1      168.93      175.17     10.88 o
   5   9   1        0.59        4.62      7.09 o
   6   9   1       33.77       34.25      8.19 o
   7   9   1     1161.08     1158.69     36.33 o
   8   9   1        9.31       12.34     11.43 o
   9   9   1      257.57      258.58     19.54 o
  10   9   1        0.85        7.40     11.92 o
   0  10   1      567.40      520.10     29.63 o
   1  10   1        0.77        0.37      7.82 o
   2  10   1        1.35       18.10     17.90 o
   3  10   1       55.03       42.92      8.78 o
   4  10   1        7.80       22.85     11.88 o
   5  10   1     1004.24     1009.85     25.57 o
   6  10   1      365.21      425.99     17.93 o
   7  10   1      432.27      434.09     23.91 o
   8  10   1       19.28       22.93     11.96 o
   9  10   1        0.88       -3.66     12.05 o
   1  11   1      172.32      174.21     12.63 o
   2  11   1       58.96       74.13     23.05 o
   3  11   1       66.44       73.34     11.15 o
   4  11   1       24.23      118.53     32.08 o
   5  11   1       91.87       90.92     18.58 o
   6  11   1        0.54       25.17      8.99 o
   7  11   1      252.67      260.25     20.15 o
   8  11   1        0.01       12.61     12.02 o
   9  11   1       71.43       62.82     14.95 o
   0  12   1      155.26      238.32     20.43 o
   1  12   1      480.08      475.15     20.50 o
   2  12   1      123.75      154.52     13.09 o
   3  12   1        9.42        9.39      9.24 o
   4  12   1      195.31      223.35     15.69 o
   5  12   1        1.99        0.89      8.35 o
   6  12   1       16.25       19.30     11.66 o
   7  12   1       44.67       39.91     12.99 o
   8  12   1        6.63       13.75     13.19 o
   1  13   1       29.74       27.65     10.45 o
   2  13   1        2.47       28.94     10.40 o
   3  13   1        6.14        6.96      8.81 o
   4  13   1       21.51       46.10     10.10 o
   5  13   1        0.86       -1.23      9.04 o
   6  13   1        3.69       15.20     12.21 o
   7  13   1        7.28       15.95     13.55 o
   0  14   1        0.90       34.95     17.09 o
   1  14   1       52.32       69.36     14.01 o
   2  14   1       15.36       35.97     11.31 o
   3  14   1       18.57        5.45      9.96 o
   4  14   1       26.98       34.66     10.63 o
   5  14   1       15.61       37.89     11.36 o
   6  14   1        4.89       -8.90     12.87 o
   1  15   1       33.30       69.12     14.46 o
   2  15   1       42.37       64.65     14.73 o
   3  15   1        0.26       43.03     14.01 o
   4  15   1       59.40       85.81     14.24 o
   1   0   2    19553.75    20943.38    283.80 o
   2   0   2       79.73       60.47      3.41 o
   3   0   2    18456.91    20487.28    333.13 o
   4   0   2      610.62      578.53     16.25 o
   5   0   2     2322.10     2478.91     53.16 o
   6   0   2        2.96        1.93      4.75 o
   7   0   2      797.52      805.89     41.66 o
   8   0   2       57.28       39.20     18.34 o
   9   0   2      200.71      251.33     31.32 o
  10   0   2        2.70       16.35     19.34 o
  11   0   2      413.69      367.14     43.66 o
  12   0   2       20.89       10.47     25.50 o
   1   1   2      895.94      754.66     10.32 o
   2   1   2        0.15        2.03      1.38 o
   3   1   2    16659.29    18226.77    321.23 o
   4   1   2      949.28      962.49     18.75 o
   5   1   2     2105.50     2129.15     40.17 o
   6   1   2        7.51        9.97      5.57 o
   7   1   2      132.86      118.88      9.15 o
   8   1   2      376.58      368.88     16.08 o
   9   1   2       23.58       11.53     12.07 o
  10   1   2        0.03       -9.48     13.04 o
  11   1   2        6.10       10.54     32.72 o
  12   1   2        1.80       -5.64     17.08 o
   0   2   2     1421.15     1409.66     25.67 o
   1   2   2     3308.63     3106.07     37.62 o
   2   2   2        2.94       -3.37      2.25 o
   3   2   2     3342.23     3551.26     47.80 o
   4   2   2     1248.38     1368.88     23.48 o
   5   2   2      182.27      184.62      6.42 o
   6   2   2     1051.44     1116.20     18.93 o
   7   2   2        3.70       -6.78      5.16 o
   8   2   2       23.35        8.12      6.51 o
   9   2   2      202.48      188.67     12.82 o
  10   2   2       22.33       16.76     14.66 o
  11   2   2        3.86       -6.41     26.86 o
  12   2   2       16.49       -4.01     19.38 o
   1   3   2    16561.87    15699.70    169.85 o
   2   3   2      185.60      180.13      5.31 o
   3   3   2      307.13      257.63      6.59 o
   4   3   2     1561.72     1536.67     28.37 o
   5   3   2     5180.05     5463.91     89.77 o
   6   3   2      340.23      382.38     13.22 o
   7   3   2      534.26      604.08     19.89 o
   8   3   2     1809.35     1955.98     32.59 o
   9   3   2      540.11      590.76     20.32 o
  10   3   2        0.33       -2.81      9.31 o
  11   3   2       48.64       40.58     20.55 o
  12   3   2        7.73       10.28     19.37 o
   0   4   2     5711.15     5288.62    106.30 o
   1   4   2       99.49       70.55      5.15 o
   2   4   2      150.86      120.11      4.89 o
   3   4   2      198.73      181.84      6.17 o
   4   4   2     1862.86     1760.00     25.11 o
   5   4   2      531.61      508.24     10.42 o
   6   4   2      236.37      234.62     24.76 o
   7   4   2      114.71      132.50      7.59 o
   8   4   2      193.99      188.20      9.16 o
   9   4   2      412.82      426.16     17.09 o
  10   4   2       28.08       17.37      8.09 o
  11   4   2       35.98       27.86     11.79 o
  12   4   2        0.02       -8.60     22.80 o
   1   5   2     2023.35     1980.38     34.17 o
   2   5   2      205.31      195.11      8.85 o
   3   5   2      251.12      231.08      8.54 o
   4   5   2        1.53       -4.58      3.66 o
   5   5   2     1164.28     1184.62     23.84 o
   6   5   2      232.08      227.39      7.73 o
   7   5   2       68.41       64.59      5.60 o
   8   5   2      287.28      305.52     14.80 o
   9   5   2       43.79       43.70      8.93 o
  10   5   2        0.50      -12.53      8.35 o
  11   5   2       94.44      134.70     12.46 o
  12   5   2       37.60       26.79     32.04 o
   0   6   2       48.92       13.75      8.64 o
   1   6   2        4.97        2.89      4.74 o
   2   6   2      847.47      817.76     26.67 o
   3   6   2     2683.30     2794.90     44.12 o
   4   6   2      173.79      203.84     21.56 o
   5   6   2      339.45      320.66     11.79 o
   6   6   2      511.44      480.48     14.52 o
   7   6   2      178.37      195.71     10.94 o
   8   6   2      196.82      201.82     14.76 o
   9   6   2      181.39      177.93     14.36 o
  10   6   2        1.31       -9.65     16.37 o
  11   6   2       21.54       31.50     10.69 o
   1   7   2       43.15       47.94      8.90 o
   2   7   2       34.12       35.12      6.15 o
   3   7   2       37.12       53.49      6.76 o
   4   7   2       35.92       36.76      9.32 o
   5   7   2        8.27       10.21      5.88 o
   6   7   2        0.92       -6.15      5.74 o
   7   7   2       98.64       94.00      8.25 o
   8   7   2      179.45      173.36     14.78 o
   9   7   2        8.05        3.98      9.24 o
  10   7   2        6.54       17.02     10.22 o
  11   7   2        9.11       10.99     11.26 o
   0   8   2      191.60      212.42     15.57 o
   1   8   2      158.64      249.19     22.59 o
   2   8   2      263.69      252.60     11.94 o
   3   8   2       54.33       66.39      7.83 o
   4   8   2      229.80      266.20     11.37 o
   5   8   2       20.92       12.79      6.79 o
   6   8   2       74.67       92.95      8.98 o
   7   8   2      296.77      321.93     18.77 o
   8   8   2        6.13       -3.52      9.69 o
   9   8   2        4.56       10.46     10.61 o
  10   8   2       38.78       34.98     11.75 o
  11   8   2        1.53        6.69     11.61 o
   1   9   2      663.15      643.46     19.59 o
   2   9   2      323.69      319.53     14.26 o
   3   9   2       63.12       53.92      8.33 o
   4   9   2       67.14       60.85      8.71 o
   5   9   2      331.49      310.36     16.40 o
   6   9   2       34.66       39.34      9.03 o
   7   9   2      237.60      257.00     19.59 o
   8   9   2       35.46       28.77     11.99 o
   9   9   2       14.75        5.67     20.13 o
  10   9   2       10.59       22.63     12.43 o
   0  10   2        2.91       15.27      8.21 o
   1  10   2        8.86        7.75      6.97 o
   2  10   2       42.15       46.72      8.71 o
   3  10   2        0.41        4.01      7.44 o
   4  10   2      451.72      453.33     18.67 o
   5  10   2       87.51       91.07     14.12 o
   6  10   2      802.25      860.98     28.53 o
   7  10   2        0.10        8.33     11.27 o
   8  10   2       89.16       75.06     14.25 o
   9  10   2       83.85       89.64     15.20 o
   1  11   2       13.35       14.18      8.39 o
   2  11   2      472.80      416.29     20.54 o
   3  11   2      571.31      557.68     21.29 o
   4  11   2      655.04      621.01     23.03 o
   5  11   2      500.08      488.74     19.39 o
   6  11   2       50.68       98.67     13.84 o
   7  11   2      116.34      122.81     15.75 o
   8  11   2        5.66       -6.23     11.75 o
   9  11   2        0.87       -0.69     12.33 o
   0  12   2       85.78      101.41     18.15 o
   1  12   2      884.63      902.26     27.44 o
   2  12   2       93.88      118.59     12.49 o
   3  12   2      131.91      129.72     12.50 o
   4  12   2       25.46       54.77      9.98 o
   5  12   2        7.89       10.63      8.78 o
   6  12   2       36.64       28.40     12.36 o
   7  12   2       27.21       26.61     12.79 o
   8  12   2        5.49        7.72     12.95 o
   1  13   2      156.66      129.41     15.29 o
   2  13   2      679.94      689.11     25.15 o
   3  13   2       57.91       64.79     11.80 o
   4  13   2      259.78      324.62     17.12 o
   5  13   2       15.05       15.39      9.74 o
   6  13   2        0.02       -5.24     12.11 o
   7  13   2       74.59       93.70     18.84 o
   0  14   2        1.80       36.42     17.38 o
   1  14   2      223.20      218.68     18.41 o
   2  14   2       27.90       26.27     12.54 o
   3  14   2      122.14      153.03     14.98 o
   4  14   2       26.73       25.81     10.48 o
   5  14   2        1.26        4.70     11.51 o
   6  14   2        0.12       13.16     13.20 o
   1  15   2       11.98       -4.82     12.18 o
   2  15   2        0.01       13.48     13.22 o
   3  15   2       55.46       47.96     12.88 o
   4  15   2       12.66       30.37     12.82 o
   1   1   3      373.30      269.01      5.74 o
   2   1   3    61215.94    64766.93    979.74 o
   3   1   3      522.59      503.72      8.37 o
   4   1   3     1079.34     1194.83     29.24 o
   5   1   3     1582.57     1762.78     46.49 o
   6   1   3      547.45      530.63     16.30 o
   7   1   3      525.47      487.26     16.37 o
   8   1   3      766.61      852.42     28.23 o
   9   1   3        8.32        2.34      7.79 o
  10   1   3       86.25       74.00     17.37 o
  11   1   3      131.14       89.68     20.27 o
  12   1   3        0.88      -13.46     19.25 o
   0   2   3     8319.30     8135.87    145.53 o
   1   2   3       14.12        4.32      2.09 o
   2   2   3    10264.27    10463.06    131.63 o
   3   2   3     9976.80    10253.90    129.12 o
   4   2   3        6.39       11.57      2.57 o
   5   2   3     1454.46     1532.56     33.95 o
   6   2   3     2233.20     2315.96     38.38 o
   7   2   3       57.37       57.11      5.90 o
   8   2   3      180.31      162.78     11.45 o
   9   2   3       19.88       20.79      9.07 o
  10   2   3        0.47        0.99      8.77 o
  11   2   3        8.03        7.07     18.58 o
  12   2   3        7.07        9.70     20.72 o
   1   3   3     1769.79     1800.43     25.69 o
   2   3   3     1321.43     1340.56     19.37 o
   3   3   3      259.17      202.34      6.65 o
   4   3   3      399.35      345.81      8.71 o
   5   3   3        1.94       -4.91      3.27 o
   6   3   3      455.90      458.53     12.42 o
   7   3   3      146.84      141.90      7.41 o
   8   3   3       17.64       10.86      6.05 o
   9   3   3       15.05       37.52     16.45 o
  10   3   3      370.10      374.55     20.77 o
  11   3   3        3.87        1.14     10.68 o
  12   3   3       37.31       33.75     20.17 o
   0   4   3     3939.33     4048.76     82.80 o
   1   4   3     1927.53     1758.88     28.36 o
   2   4   3      701.27      619.27     13.19 o
   3   4   3      207.18      202.44      6.92 o
   4   4   3       99.63       60.82      4.63 o
   5   4   3       96.64      105.11      5.97 o
   6   4   3     2058.77     2114.81     38.81 o
   7   4   3      100.61      131.70     10.56 o
   8   4   3      208.08      216.90     10.31 o
   9   4   3      278.71      295.63     17.01 o
  10   4   3       59.47       55.77     10.02 o
  11   4   3       19.34       26.00     11.87 o
  12   4   3        4.25      -17.07     18.43 o
   1   5   3      386.78      392.61     12.14 o
   2   5   3      475.43      474.87     13.36 o
   3   5   3      805.04      842.17     18.70 o
   4   5   3      252.11      282.28      9.81 o
   5   5   3     1591.19     1679.73     33.40 o
   6   5   3       91.64       98.51      5.95 o
   7   5   3      176.11      202.85      9.29 o
   8   5   3       83.06       87.38      9.70 o
   9   5   3        0.01       -1.87      7.64 o
  10   5   3      257.16      233.66     14.43 o
  11   5   3        0.51        9.05     12.05 o
  12   5   3        9.56       20.47     18.31 o
   0   6   3      294.30      279.49     13.30 o
   1   6   3        5.89        1.83      4.62 o
   2   6   3      301.62      264.62     12.78 o
   3   6   3      725.26      723.12     42.48 o
   4   6   3      541.02      558.47     16.47 o
   5   6   3      231.32      236.35     10.89 o
   6   6   3      170.00      149.45     11.61 o
   7   6   3       75.33       83.97      8.49 o
   8   6   3        4.71      -11.92      8.63 o
   9   6   3       30.02       28.03     10.37 o
  10   6   3       40.56       38.96     16.32 o
  11   6   3        0.07       -1.31      9.69 o
   1   7   3      145.84      126.57      8.49 o
   2   7   3        0.83       -1.16      4.90 o
   3   7   3      103.18      107.74      9.31 o
   4   7   3        2.30       -3.05      5.45 o
   5   7   3     1124.49     1221.60     26.52 o
   6   7   3       10.32        9.71      5.92 o
   7   7   3        3.09       -4.31      6.64 o
   8   7   3       51.78       26.20     10.68 o
   9   7   3       10.22        5.83      9.57 o
  10   7   3        0.78       -8.53      9.77 o
  11   7   3       55.30       76.50     13.16 o
   0   8   3      320.55      325.58     16.18 o
   1   8   3      429.61      413.35     14.86 o
   2   8   3      110.60      156.76     12.86 o
   3   8   3       98.75       97.55      8.56 o
   4   8   3      407.22      436.16     16.45 o
   5   8   3       44.50       29.34      7.73 o
   6   8   3      213.09      195.69     11.40 o
   7   8   3        1.52      -12.68      8.45 o
   8   8   3       11.12        3.85     10.22 o
   9   8   3       69.34       61.97     12.79 o
  10   8   3        5.36       -9.66     10.28 o
   1   9   3      104.62      103.71     12.21 o
   2   9   3       63.33       84.14      9.99 o
   3   9   3      526.36      545.38     18.66 o
   4   9   3       34.67       23.73      7.82 o
   5   9   3      425.14      409.19     17.47 o
   6   9   3       83.74       88.23      9.83 o
   7   9   3      363.26      352.16     21.76 o
   8   9   3      177.47      122.46     15.45 o
   9   9   3      163.11      167.22     17.00 o
  10   9   3        3.79        2.47     11.63 o
   0  10   3        0.03      -11.30      7.53 o
   1  10   3        8.88       16.79      7.13 o
   2  10   3      236.53      209.25     12.90 o
   3  10   3       13.67       17.02      9.22 o
   4  10   3       22.50       16.89      8.68 o
   5  10   3      150.34      159.58     12.87 o
   6  10   3      131.73      168.60     17.80 o
   7  10   3       21.53       18.13     11.62 o
   8  10   3        6.80      -15.25     10.75 o
   9  10   3       29.22       33.65     14.38 o
   1  11   3      199.20      217.87     13.73 o
   2  11   3      194.38      184.15     13.47 o
   3  11   3        0.09       16.47      9.36 o
   4  11   3      128.04      110.03     13.29 o
   5  11   3      191.57      196.58     13.55 o
   6  11   3       15.94       11.22      8.87 o
   7  11   3       67.77       46.14     13.36 o
   8  11   3        0.06       -7.75     11.86 o
   9  11   3        0.10       -0.66     12.49 o
   0  12   3       21.27       -1.88     16.57 o
   1  12   3        0.13       -9.10      8.98 o
   2  12   3       21.89       21.74      9.91 o
   3  12   3        0.15        9.09      8.99 o
   4  12   3      569.70      594.07     23.39 o
   5  12   3        0.13       -1.29      8.47 o
   6  12   3       37.51       41.12     12.39 o
   7  12   3        3.64       -2.77     11.43 o
   8  12   3       23.69       43.84     14.40 o
   1  13   3        0.01        0.04     11.25 o
   2  13   3      112.29      114.89     13.24 o
   3  13   3        0.15        7.75      9.97 o
   4  13   3       23.90       43.41     11.16 o
   5  13   3        0.17       11.40      9.85 o
   6  13   3       36.70       34.61     13.66 o
   7  13   3      127.71      201.29     20.23 o
   0  14   3      128.61      118.84     21.97 o
   1  14   3        0.00        1.50     12.11 o
   2  14   3       34.86       45.50     13.57 o
   3  14   3       20.60        0.80     12.12 o
   4  14   3        5.81       14.94     11.29 o
   5  14   3        2.90       12.30     11.31 o
   1  15   3        0.14       -5.34     12.00 o
   2  15   3        0.14       -0.15     13.30 o
   3  15   3       13.40       13.11     11.76 o
   4  15   3        2.08        8.47     12.36 o
   0   0   4      344.18      333.23     10.53 o
   1   0   4     1295.60     1398.32     21.15 o
   2   0   4    22220.74    23561.90    337.70 o
   3   0   4        0.28       -6.43      4.29 o
   4   0   4     2580.61     2881.72     68.06 o
   5   0   4     2494.00     2466.41     42.12 o
   6   0   4      577.73      553.02     17.76 o
   7   0   4        1.59        2.69      7.15 o
   8   0   4      150.05      147.87     13.78 o
   9   0   4      279.68      261.23     32.00 o
  10   0   4      256.44      281.29     36.09 o
  11   0   4      270.51      321.09     55.41 o
  12   0   4       37.83        8.01     36.72 o
   1   1   4       22.36       35.02      2.80 o
   2   1   4      307.05      310.57      7.54 o
   3   1   4      481.92      464.78      8.81 o
   4   1   4       75.75       86.87      6.53 o
   5   1   4      647.79      590.20     20.57 o
   6   1   4      955.63     1072.31     20.89 o
   7   1   4       33.08       42.18      6.16 o
   8   1   4      189.92      197.91     11.96 o
   9   1   4       51.76       30.17     10.12 o
  10   1   4       29.77       17.68     12.25 o
  11   1   4       21.96       13.49     19.77 o
  12   1   4        1.52       -2.36     19.77 o
   0   2   4     1496.66     1588.50     32.79 o
   1   2   4        0.04       -3.43      2.80 o
   2   2   4      303.22      262.96      8.00 o
   3   2   4     1365.16     1304.12     21.91 o
   4   2   4       91.94      101.31      5.62 o
   5   2   4      726.14      732.84     14.24 o
   6   2   4      959.33      953.60     25.08 o
   7   2   4      154.81      158.84      8.02 o
   8   2   4       13.23        2.25      5.40 o
   9   2   4        0.02      -17.59     11.73 o
  10   2   4       14.46       14.25     10.64 o
  11   2   4        2.71      -15.04     10.03 o
  12   2   4       11.78       -0.94     21.62 o
   1   3   4      293.55      271.25      8.95 o
   2   3   4     1806.92     1789.12     28.85 o
   3   3   4     6978.37     7190.39     92.69 o
   4   3   4      272.29      257.52      7.93 o
   5   3   4      134.51      123.75      6.40 o
   6   3   4     1783.69     1815.23     33.07 o
   7   3   4      564.58      575.18     14.57 o
   8   3   4      372.71      364.04     11.89 o
   9   3   4      245.21      223.07     12.40 o
  10   3   4       92.48       78.73     13.35 o
  11   3   4       95.79       87.66     14.13 o
  12   3   4        1.87       25.70     20.15 o
   0   4   4      532.34      474.34     16.81 o
   1   4   4      731.50      677.18     15.05 o
   2   4   4     1175.80     1116.40     23.01 o
   3   4   4       41.88       18.24      3.99 o
   4   4   4      481.52      433.20     10.74 o
   5   4   4     1616.22     1522.31     23.25 o
   6   4   4     1077.91     1088.62     21.63 o
   7   4   4      250.08      258.20     14.01 o
   8   4   4        2.22       11.50      7.36 o
   9   4   4        0.75       10.73      9.66 o
  10   4   4       32.07       27.00     11.70 o
  11   4   4        0.04        7.58      9.37 o
  12   4   4       16.43       26.98     20.81 o
   1   5   4      405.17      436.27     12.84 o
   2   5   4      703.29      725.74     16.98 o
   3   5   4     1570.77     1532.23     28.62 o
   4   5   4       25.45       16.79      5.07 o
   5   5   4      443.56      539.00     26.53 o
   6   5   4        4.94       10.76      4.37 o
   7   5   4      151.98      167.35      7.78 o
   8   5   4       11.78        1.73      7.47 o
   9   5   4       61.59       70.11      9.84 o
  10   5   4        3.37       -2.85     10.07 o
  11   5   4       49.80       52.02     10.37 o
  12   5   4        2.73        4.45     13.86 o
   0   6   4     6131.50     6152.05    126.04 o
   1   6   4     2161.37     2190.47     38.48 o
   2   6   4      666.24      673.20     17.11 o
   3   6   4     2371.94     2358.88     41.36 o
   4   6   4     1443.70     1504.54     29.58 o
   5   6   4      136.15      121.26      8.55 o
   6   6   4      884.46      859.89     20.51 o
   7   6   4      134.71      125.19      9.25 o
   8   6   4      629.73      685.47     23.45 o
   9   6   4      337.03      340.62     18.23 o
  10   6   4       73.70       79.89     12.26 o
  11   6   4      138.12      138.32     14.40 o
   1   7   4       66.84       67.95      6.81 o
   2   7   4       32.85       41.54      6.43 o
   3   7   4        6.36        5.60      5.63 o
   4   7   4       22.90       22.58      6.80 o
   5   7   4      365.46      371.96     14.66 o
   6   7   4       77.55       86.86     11.67 o
   7   7   4      169.37      176.91     12.21 o
   8   7   4       58.19       40.75     11.29 o
   9   7   4       11.58        1.29      9.75 o
  10   7   4        0.67       -2.39      9.97 o
  11   7   4        0.27      -15.40     10.27 o
   0   8   4       57.83       84.52      8.93 o
   1   8   4      273.93      314.38     13.25 o
   2   8   4     2377.25     2505.92     45.38 o
   3   8   4        9.58       10.93      6.30 o
   4   8   4      668.08      703.22     20.63 o
   5   8   4      106.10       76.68      9.11 o
   6   8   4      112.57      143.36     11.48 o
   7   8   4      202.79      209.70     14.83 o
   8   8   4      118.91      105.36     13.89 o
   9   8   4        3.26      -15.29     10.19 o
  10   8   4       37.46       61.73     12.75 o
   1   9   4      264.75      247.29     15.35 o
   2   9   4     1007.04      990.68     24.77 o
   3   9   4      120.59      121.30     10.18 o
   4   9   4        5.34        1.70      7.40 o
   5   9   4      112.93      141.59     16.08 o
   6   9   4        3.41       13.26      8.34 o
   7   9   4      558.31      561.09     26.50 o
   8   9   4       21.51        1.02     11.28 o
   9   9   4       26.06       -0.77     11.83 o
  10   9   4        0.48       -4.04     11.84 o
   0  10   4      179.23      167.26     18.76 o
   1  10   4        7.86       -3.61      6.57 o
   2  10   4       65.11       70.37     10.16 o
   3  10   4      506.47      463.43     18.76 o
   4  10   4      176.47      212.95     13.94 o
   5  10   4      506.51      511.70     20.43 o
   6  10   4      135.25      137.81     11.89 o
   7  10   4       13.80       -3.28     10.76 o
   8  10   4        0.16       -3.83     10.90 o
   9  10   4      116.23      108.46     16.23 o
   1  11   4        0.75      -11.26      7.51 o
   2  11   4       65.22       52.90     10.12 o
   3  11   4      137.17      138.77     12.41 o
   4  11   4        7.43       -6.20      9.26 o
   5  11   4       72.43       69.10     11.29 o
   6  11   4       91.38      115.66     13.18 o
   7  11   4        0.32       -4.73     11.38 o
   8  11   4        5.86        8.74     12.49 o
   9  11   4        0.00       -9.69     12.12 o
   0  12   4      103.55      106.62     21.39 o
   1  12   4        7.50       -8.04      8.31 o
   2  12   4       18.02       10.46      9.31 o
   3  12   4       79.89       81.52     11.57 o
   4  12   4       36.87       33.84     11.85 o
   5  12   4        4.53        6.85      9.52 o
   6  12   4        3.61        9.20     11.63 o
   7  12   4        3.69       -3.45     11.92 o
   8  12   4        2.27        8.27     13.13 o
   1  13   4       51.15       51.56     12.70 o
   2  13   4       32.26       34.75     12.66 o
   3  13   4        7.11       -9.33      9.50 o
   4  13   4       22.90       -1.97      9.99 o
   5  13   4        2.79       -1.73      9.31 o
   6  13   4        2.02       12.31     11.86 o
   7  13   4      151.12      229.82     21.02 o
   0  14   4        7.17       25.58     17.81 o
   1  14   4        0.33      -10.64     11.22 o
   2  14   4       17.75        0.10     12.12 o
   3  14   4        0.01       -8.09     11.78 o
   4  14   4       50.05       48.93     13.98 o
   5  14   4        4.64        7.87     12.94 o
   1  15   4        4.87      -14.52     12.01 o
   2  15   4       43.00       42.98     15.04 o
   3  15   4       12.47       13.45     13.48 o
   1   1   5      110.92      124.74      4.83 o
   2   1   5     7641.87     8021.92    102.34 o
   3   1   5     1747.95     1713.33     28.66 o
   4   1   5      783.23      808.00     17.24 o
   5   1   5     1804.09     1989.68     29.28 o
   6   1   5      137.73      139.92      6.10 o
   7   1   5      749.75      727.99     14.22 o
   8   1   5       27.76       25.93      5.56 o
   9   1   5      215.46      209.03     16.67 o
  10   1   5        0.20       -8.10      9.76 o
  11   1   5      360.09      351.94     34.85 o
  12   1   5       23.71       -1.18     26.12 o
   0   2   5    12367.90    13169.27    332.09 o
   1   2   5     1191.80     1209.05     22.17 o
   2   2   5     4069.14     4161.60     63.93 o
   3   2   5    12273.62    13384.30    184.68 o
   4   2   5      247.85      240.25      7.92 o
   5   2   5     1240.42     1211.29     22.09 o
   6   2   5     1636.40     1555.72     28.54 o
   7   2   5       13.27        9.44      5.06 o
   8   2   5      194.48      226.27     10.05 o
   9   2   5      544.00      518.99     24.78 o
  10   2   5      164.22      159.93     16.07 o
  11   2   5        0.04       -2.42     10.78 o
  12   2   5        0.36      -17.13     18.34 o
   1   3   5        2.08       -3.73      4.05 o
   2   3   5     6011.27     6032.28     96.76 o
   3   3   5     9915.95    10382.32    145.04 o
   4   3   5      882.47      815.09     15.28 o
   5   3   5     2669.39     2737.91     40.87 o
   6   3   5      112.03      118.61      7.00 o
   7   3   5      138.84      107.14      6.55 o
   8   3   5      307.31      330.21     12.29 o
   9   3   5        0.16       -4.16      7.15 o
  10   3   5        5.20        9.00     11.32 o
  11   3   5       26.06       16.67     12.45 o
  12   3   5        0.74       17.04     20.51 o
   0   4   5     2948.87     3376.42     79.98 o
   1   4   5     2082.25     2018.27     39.51 o
   2   4   5      437.67      391.23     13.79 o
   3   4   5     2718.26     2650.72     43.51 o
   4   4   5      680.89      789.99     15.94 o
   5   4   5     1986.31     1978.62     31.36 o
   6   4   5      590.16      619.61     14.77 o
   7   4   5      689.43      687.49     15.80 o
   8   4   5      465.29      453.36     18.03 o
   9   4   5       52.84       54.67     10.40 o
  10   4   5      648.88      715.90     23.99 o
  11   4   5       24.14       25.12      9.06 o
  12   4   5       38.78       13.19     13.52 o
   1   5   5      300.54      256.93     10.88 o
   2   5   5      161.96      171.51      9.22 o
   3   5   5     1044.58     1054.90     22.31 o
   4   5   5     2330.15     2356.97     38.40 o
   5   5   5        6.84        4.81      4.84 o
   6   5   5      883.00      807.94     16.66 o
   7   5   5      138.95      139.43      8.10 o
   8   5   5        0.93        0.40      7.77 o
   9   5   5       19.32       13.29      8.71 o
  10   5   5        6.84       -8.74      8.49 o
  11   5   5       50.19       51.20     10.62 o
   0   6   5     1478.01     1456.33     43.29 o
   1   6   5      111.74      112.76      9.49 o
   2   6   5      796.24      797.04     19.04 o
   3   6   5      167.07      176.43     10.47 o
   4   6   5       27.73       26.34      6.70 o
   5   6   5        2.49        9.79      5.29 o
   6   6   5        9.51       17.68      5.89 o
   7   6   5      140.44      140.26      9.19 o
   8   6   5       44.82       34.61     11.92 o
   9   6   5       81.67       76.49     10.97 o
  10   6   5       14.10        1.01      9.21 o
  11   6   5        3.34        2.31      9.90 o
   1   7   5      894.09      885.79     20.84 o
   2   7   5      539.90      536.74     16.68 o
   3   7   5      257.37      211.92     11.14 o
   4   7   5     2636.04     2687.72     47.85 o
   5   7   5       61.18       47.77      7.73 o
   6   7   5      333.28      373.89     15.02 o
   7   7   5      292.31      253.31     14.50 o
   8   7   5       21.91       20.83     10.42 o
   9   7   5       50.50       39.42     11.52 o
  10   7   5       12.98       -0.35     10.85 o
  11   7   5      167.72      183.41     19.28 o
   0   8   5     1160.47     1176.54     40.30 o
   1   8   5     1078.90     1166.39     26.00 o
   2   8   5     1026.81     1104.70     26.93 o
   3   8   5      142.02      130.96      9.91 o
   4   8   5       20.10       31.77      7.67 o
   5   8   5       85.81       70.40      9.45 o
   6   8   5      194.80      216.34     12.85 o
   7   8   5      200.89      197.28     14.03 o
   8   8   5      116.03      117.10     14.71 o
   9   8   5       11.04       -3.66     10.95 o
  10   8   5       56.06       47.65     18.25 o
   1   9   5      161.42      163.68     10.90 o
   2   9   5     1000.21      984.42     24.79 o
   3   9   5      208.59      198.10     12.12 o
   4   9   5      656.29      680.79     22.16 o
   5   9   5     2450.22     2637.31     49.76 o
   6   9   5       47.75       38.53      9.40 o
   7   9   5      146.92      120.19     15.10 o
   8   9   5      231.16      238.97     18.52 o
   9   9   5      108.33      111.44     15.41 o
  10   9   5       37.90       33.04     13.21 o
   0  10   5       10.16       21.42     13.17 o
   1  10   5        0.68       -7.95      6.58 o
   2  10   5      285.08      297.72     19.12 o
   3  10   5       30.44       48.86     11.60 o
   4  10   5       64.31       80.46     10.69 o
   5  10   5        0.16        4.63      8.87 o
   6  10   5       12.63       12.26      8.99 o
   7  10   5        4.43       16.44     11.71 o
   8  10   5        3.91       -0.02     11.07 o
   9  10   5       14.14       15.01     13.03 o
   1  11   5       14.28       -1.87      7.89 o
   2  11   5       68.94       61.45     10.77 o
   3  11   5       23.00        6.01      8.56 o
   4  11   5      333.94      350.90     17.95 o
   5  11   5      234.46      243.83     15.58 o
   6  11   5        1.98        5.71     10.76 o
   7  11   5        5.15       18.14     12.14 o
   8  11   5       94.45      120.78     16.69 o
   0  12   5     2048.44     2126.78     69.58 o
   1  12   5        3.88        9.87     10.81 o
   2  12   5      574.52      531.18     21.36 o
   3  12   5       50.10       37.03     10.43 o
   4  12   5        8.57       10.26      9.57 o
   5  12   5       16.20       21.35     10.21 o
   6  12   5      168.47      180.56     18.01 o
   7  12   5        9.63        8.51     12.62 o
   8  12   5       10.70       10.58     13.93 o
   1  13   5        2.11      -16.06     10.71 o
   2  13   5      172.51      168.33     16.48 o
   3  13   5       47.73       54.09     13.33 o
   4  13   5       12.69       -2.36     10.03 o
   5  13   5       33.58       41.48     12.09 o
   6  13   5        0.03       24.96     13.42 o
   0  14   5       56.69       52.31     19.68 o
   1  14   5       56.41       34.51     13.32 o
   2  14   5        2.95       10.81     12.77 o
   3  14   5      133.20      131.81     16.86 o
   4  14   5       96.26      157.44     22.01 o
   5  14   5        0.52        4.07     15.01 o
   1  15   5        0.04        0.69     12.48 o
   2  15   5       15.31       22.37     13.89 o
   3  15   5      116.16      132.52     17.31 o
   0   0   6    13535.06    13615.35    343.52 o
   1   0   6     1587.30     1674.34     30.65 o
   2   0   6     6023.86     6863.63    116.49 o
   3   0   6     4793.86     5151.50     89.02 o
   4   0   6     2126.47     2289.07     43.27 o
   5   0   6      453.14      438.22     14.81 o
   6   0   6     5233.23     5654.96     91.77 o
   7   0   6      137.83      146.87     10.40 o
   8   0   6       37.52       39.66      6.96 o
   9   0   6     1830.56     1947.66     64.96 o
  10   0   6       69.43      125.50     40.05 o
  11   0   6      239.14      218.96     52.74 o
  12   0   6      169.77      192.92     52.74 o
   1   1   6       97.96      109.49      5.36 o
   2   1   6       95.94       71.44      4.87 o
   3   1   6     1145.21     1042.98     16.84 o
   4   1   6       85.40       87.07      5.76 o
   5   1   6     1853.29     1816.88     27.66 o
   6   1   6       42.15      -18.79     12.52 o
   7   1   6        4.39       -0.03      3.63 o
   8   1   6        7.62        5.42      4.91 o
   9   1   6        1.03      -22.85     17.17 o
  10   1   6       83.57       97.03     15.26 o
  11   1   6        8.10        9.18     51.74 o
  12   1   6       11.33       50.84     32.71 o
   0   2   6       14.24        0.75      6.79 o
   1   2   6      427.07      476.64     15.42 o
   2   2   6     4868.78     5152.96     83.40 o
   3   2   6     1994.05     2013.68     34.58 o
   4   2   6     2990.18     3322.88     50.25 o
   5   2   6       21.21       13.26      5.48 o
   6   2   6     1241.60     1306.41     22.99 o
   7   2   6       29.73       12.42      5.30 o
   8   2   6       32.98       32.32      5.85 o
   9   2   6      112.61      105.37     10.21 o
  10   2   6        2.60       -6.83     10.92 o
  11   2   6        2.20       -5.58     12.35 o
  12   2   6       61.66       77.68     16.97 o
   1   3   6    13446.71    13915.00    230.21 o
   2   3   6      691.94      754.06     30.15 o
   3   3   6      269.43      295.48     11.70 o
   4   3   6      183.42      179.58      8.29 o
   5   3   6       15.77        1.55      4.64 o
   6   3   6       10.01       -5.74      4.85 o
   7   3   6       95.61       94.24      6.45 o
   8   3   6       30.21       35.23      9.30 o
   9   3   6       68.28       53.09      9.06 o
  10   3   6      275.89      227.03     13.86 o
  11   3   6        2.15       -0.27     11.78 o
  12   3   6       73.42       66.85     16.70 o
   0   4   6      623.01      628.00     21.96 o
   1   4   6     2258.10     2142.40     42.01 o
   2   4   6      356.91      344.35     15.52 o
   3   4   6      265.87      243.17     11.72 o
   4   4   6     1350.84     1294.47     25.30 o
   5   4   6      212.37      189.08      8.40 o
   6   4   6        0.01       -2.23      4.18 o
   7   4   6      171.24      179.34      9.15 o
   8   4   6      634.11      631.90     21.83 o
   9   4   6       39.18       30.07      9.04 o
  10   4   6       52.60       48.78      9.94 o
  11   4   6       53.09       58.58     10.93 o
  12   4   6        9.43       -1.91     13.85 o
   1   5   6      164.87      139.67      9.57 o
   2   5   6       31.59       16.02      7.16 o
   3   5   6      742.69      818.00     18.42 o
   4   5   6      166.30      162.63      8.90 o
   5   5   6      110.53      122.61      8.16 o
   6   5   6      342.87      375.55     11.88 o
   7   5   6      652.05      606.27     19.80 o
   8   5   6       52.55       29.79      9.54 o
   9   5   6        0.00        3.25      8.48 o
  10   5   6       24.12       26.48     10.00 o
  11   5   6        6.55        6.06      9.23 o
   0   6   6       24.96       37.98      6.95 o
   1   6   6      332.95      370.13     13.33 o
   2   6   6      267.54      258.28     11.28 o
   3   6   6     1576.65     1707.57     32.76 o
   4   6   6      746.35      747.12     19.33 o
   5   6   6      194.86      173.34      9.36 o
   6   6   6       29.41       26.72      6.40 o
   7   6   6      516.91      529.19     17.56 o
   8   6   6      796.90      812.29     26.36 o
   9   6   6       60.32       58.36     10.93 o
  10   6   6       59.78       53.34     10.95 o
  11   6   6       22.15       22.86     10.32 o
   1   7   6      314.65      285.49     14.03 o
   2   7   6      109.64      103.85      8.30 o
   3   7   6      305.55      272.33     12.74 o
   4   7   6       10.11       13.52      6.79 o
   5   7   6      405.10      411.02     16.21 o
   6   7   6        4.54        0.66      7.03 o
   7   7   6       12.52       -4.76      8.62 o
   8   7   6        1.87        6.36     10.23 o
   9   7   6       17.78       15.34     11.28 o
  10   7   6       23.54       26.06     11.47 o
  11   7   6        4.27       -3.74     11.15 o
   0   8   6      462.34      457.70     26.26 o
   1   8   6     1150.77     1181.10     29.37 o
   2   8   6     1388.09     1417.48     30.28 o
   3   8   6       28.16       35.43      7.49 o
   4   8   6      387.63      412.31     16.55 o
   5   8   6      293.12      257.31     13.77 o
   6   8   6       66.17       60.99      9.15 o
   7   8   6        2.66      -15.74     10.49 o
   8   8   6      258.78      256.86     19.09 o
   9   8   6       16.54       19.27     11.96 o
  10   8   6       86.98       61.62     13.86 o
   1   9   6       49.27       62.32      9.91 o
   2   9   6       90.13      121.76     10.42 o
   3   9   6      307.66      299.19     14.73 o
   4   9   6      109.20      141.80     11.56 o
   5   9   6        7.55        6.80      8.49 o
   6   9   6       40.36       29.40      9.29 o
   7   9   6      170.21      148.87     17.33 o
   8   9   6       19.58       10.46     11.37 o
   9   9   6      170.87      211.84     21.48 o
  10   9   6        8.17       22.99     12.65 o
   0  10   6      562.69      499.06     30.73 o
   1  10   6     1033.52     1133.97     31.00 o
   2  10   6     1789.43     1839.64     38.78 o
   3  10   6      536.08      531.04     20.21 o
   4  10   6      387.87      373.20     17.50 o
   5  10   6      356.54      345.21     17.29 o
   6  10   6      195.35      203.31     14.16 o
   7  10   6       20.99       13.77     12.76 o
   8  10   6        4.81        1.39     11.75 o
   9  10   6      132.57      142.65     17.55 o
   1  11   6       13.15      -14.76      9.84 o
   2  11   6       12.23        8.42      8.81 o
   3  11   6       66.17       46.51     14.12 o
   4  11   6        3.51        8.41      9.69 o
   5  11   6       35.00       34.49     10.01 o
   6  11   6       45.67       34.43     11.76 o
   7  11   6        3.23       -7.90     11.50 o
   8  11   6       18.34       11.46     12.91 o
   0  12   6       71.81       96.83     21.15 o
   1  12   6        0.02       -4.48     10.37 o
   2  12   6       96.98      108.14     14.09 o
   3  12   6       80.11       63.38     11.27 o
   4  12   6       67.26       59.41     11.36 o
   5  12   6        2.53        2.43      9.99 o
   6  12   6       61.00       52.64     15.88 o
   7  12   6        8.86       15.97     13.03 o
   1  13   6        0.57        5.11     11.37 o
   2  13   6        0.82       22.42     11.76 o
   3  13   6       44.76       38.17     12.76 o
   4  13   6       10.59       18.11     12.38 o
   5  13   6        1.56      -10.69     10.25 o
   6  13   6        0.81       -2.13     13.90 o
   0  14   6        6.21       -5.08     16.47 o
   1  14   6       95.84       89.32     15.23 o
   2  14   6        0.02       -3.13     12.15 o
   3  14   6       36.79       33.04     13.53 o
   4  14   6       19.16       28.90     13.40 o
   5  14   6       24.16       33.27     16.77 o
   1  15   6       24.25       35.24     14.14 o
   2  15   6        7.42       36.49     14.47 o
   1   1   7     1365.79     1356.23     24.27 o
   2   1   7     8372.37     8779.70    113.18 o
   3   1   7      613.37      678.50     12.92 o
   4   1   7     6651.24     6986.38     91.41 o
   5   1   7     2135.41     2358.88     33.63 o
   6   1   7      314.26      301.65      9.50 o
   7   1   7      302.43      321.40      9.83 o
   8   1   7        1.42        3.27      7.41 o
   9   1   7      489.38      501.26     30.45 o
  10   1   7      300.57      300.89     23.29 o
  11   1   7       95.60       37.64     25.25 o
  12   1   7        0.84        2.34     26.43 o
   0   2   7     4157.58     4298.94    116.65 o
   1   2   7     1767.92     1883.22     40.78 o
   2   2   7     9107.93     9797.62    164.93 o
   3   2   7      812.65      892.38     21.94 o
   4   2   7      232.72      213.64     13.09 o
   5   2   7      218.32      195.66     13.94 o
   6   2   7      975.87      943.60     21.25 o
   7   2   7       57.39       46.40      5.53 o
   8   2   7      213.09      215.66     13.63 o
   9   2   7        5.22      -12.22      8.15 o
  10   2   7        1.95       -6.39      8.80 o
  11   2   7       11.55       16.93     13.35 o
  12   2   7       68.39       60.08     28.52 o
   1   3   7       58.11       48.07      7.97 o
   2   3   7     5879.89     6445.99    120.59 o
   3   3   7        0.53       -2.28      5.78 o
   4   3   7     1265.83     1226.78     24.64 o
   5   3   7        3.59       10.38      4.86 o
   6   3   7      486.67      507.07     15.66 o
   7   3   7        6.47        1.71      6.46 o
   8   3   7      339.46      299.09     17.20 o
   9   3   7        6.72        5.70     10.99 o
  10   3   7        6.09       -0.23      7.71 o
  11   3   7       16.86       28.65     14.71 o
  12   3   7        8.94       -3.96     14.65 o
   0   4   7     3458.78     3537.78     99.95 o
   1   4   7     4426.65     4657.76     90.34 o
   2   4   7      779.86      802.16     30.86 o
   3   4   7      738.29      873.30     32.19 o
   4   4   7        4.66       -7.94      5.83 o
   5   4   7      736.22      705.56     16.71 o
   6   4   7      472.90      451.31     12.76 o
   7   4   7      404.78      403.35     15.79 o
   8   4   7      212.23      245.17     18.19 o
   9   4   7      204.78      206.63     14.10 o
  10   4   7      374.94      336.09     17.23 o
  11   4   7        0.13        0.16      8.44 o
   1   5   7     2138.88     1993.65     45.19 o
   2   5   7        3.92       -9.22      6.14 o
   3   5   7      164.70      167.21     16.02 o
   4   5   7      524.21      493.88     15.07 o
   5   5   7        4.69        0.68      5.41 o
   6   5   7      110.30       94.49      7.74 o
   7   5   7      933.52     1032.92     28.50 o
   8   5   7     1678.20     1663.33     39.33 o
   9   5   7       12.61       10.84      9.16 o
  10   5   7       11.40        4.45      9.11 o
  11   5   7       15.42        0.40      9.70 o
   0   6   7       10.53        9.62      6.97 o
   1   6   7        7.38       -0.29      6.29 o
   2   6   7      389.94      323.14     15.40 o
   3   6   7       28.02       26.62      7.25 o
   4   6   7      839.75      807.87     19.73 o
   5   6   7      103.48      118.31      8.40 o
   6   6   7      146.44      162.01      9.67 o
   7   6   7      284.66      285.07     13.61 o
   8   6   7      203.81      152.35     13.31 o
   9   6   7       19.94       18.55      9.88 o
  10   6   7       11.91       -0.17      9.58 o
  11   6   7        5.99       -2.37     10.01 o
   1   7   7       36.01       23.08      7.64 o
   2   7   7      254.13      234.68     13.26 o
   3   7   7        8.59       -0.83      5.93 o
   4   7   7     1817.92     1879.58     36.88 o
   5   7   7      670.31      686.67     20.78 o
   6   7   7       13.74        8.98      6.49 o
   7   7   7      977.78      911.22     25.45 o
   8   7   7      573.16      569.39     23.00 o
   9   7   7      192.61      171.31     17.46 o
  10   7   7        0.80       -6.47     11.01 o
   0   8   7     2310.24     2330.87     88.45 o
   1   8   7       47.69       55.57      9.50 o
   2   8   7        7.28        0.94      7.46 o
   3   8   7       77.30       90.60      9.35 o
   4   8   7      350.83      361.07     15.93 o
   5   8   7        3.17      -10.29      7.49 o
   6   8   7      115.73      118.76     12.01 o
   7   8   7       16.71        7.45     11.64 o
   8   8   7       56.54       56.11     14.19 o
   9   8   7       78.94       98.82     14.79 o
  10   8   7       17.55       14.66     12.32 o
   1   9   7        0.27       10.50      8.40 o
   2   9   7     1731.92     1663.64     38.49 o
   3   9   7       54.71       51.79      9.38 o
   4   9   7      497.08      492.08     19.35 o
   5   9   7       13.55       -4.85      8.24 o
   6   9   7       63.65       53.45     10.14 o
   7   9   7        6.35      -17.14     11.43 o
   8   9   7        0.60        9.66     11.82 o
   9   9   7       83.20       94.15     15.37 o
   0  10   7       94.67       98.49     17.11 o
   1  10   7      738.71      702.31     26.08 o
   2  10   7      872.05      833.05     28.38 o
   3  10   7       35.25       21.07      9.12 o
   4  10   7      368.65      376.58     17.88 o
   5  10   7        8.66        4.20      9.33 o
   6  10   7       26.11       20.86     11.42 o
   7  10   7        0.16        2.72     12.45 o
   8  10   7       96.02      107.84     16.19 o
   9  10   7       62.57       46.48     14.67 o
   1  11   7       37.73       26.35     11.86 o
   2  11   7      162.30      178.43     15.72 o
   3  11   7       14.87       14.93      9.23 o
   4  11   7       60.85       56.01     10.96 o
   5  11   7       22.74       30.34      9.82 o
   6  11   7        0.03       12.99     11.20 o
   7  11   7       40.31       73.87     16.69 o
   8  11   7       39.63       50.18     22.24 o
   0  12   7     1136.22     1166.35     50.03 o
   1  12   7      273.65      266.89     18.87 o
   2  12   7      149.47      111.26     15.03 o
   3  12   7      168.42      155.78     15.56 o
   4  12   7       10.64       10.99     10.06 o
   5  12   7       15.61       26.05     10.80 o
   6  12   7      155.82      150.04     20.03 o
   7  12   7        1.68       -7.23     17.34 o
   1  13   7        0.97      -10.64     11.21 o
   2  13   7      211.03      198.48     18.95 o
   3  13   7       15.52        7.63     12.01 o
   4  13   7      169.61      194.59     17.87 o
   5  13   7        3.68       15.73     13.18 o
   6  13   7       30.56       15.04     14.82 o
   0  14   7        0.35        1.92     17.03 o
   1  14   7        0.95       12.08     12.66 o
   2  14   7       56.62       58.45     14.56 o
   3  14   7       33.65       34.42     14.54 o
   4  14   7       64.91       91.62     16.28 o
   1  15   7        0.66        1.21     13.32 o
   2  15   7       26.28        7.79     13.99 o
   0   0   8     1927.78     2140.42     64.60 o
   1   0   8        0.76       -7.98      5.32 o
   2   0   8       82.85       66.75      8.14 o
   3   0   8      234.08      231.89     15.96 o
   4   0   8     5050.13     5502.69    104.46 o
   5   0   8     3055.92     3173.63     64.29 o
   6   0   8     2199.17     2382.03     50.80 o
   7   0   8      798.29      828.99     24.90 o
   8   0   8      843.97      841.27     32.72 o
   9   0   8     2430.00     2572.57     70.35 o
  10   0   8        3.24        8.92     16.23 o
  11   0   8      112.71       32.71     34.71 o
  12   0   8        0.05       -2.67     34.04 o
   1   1   8     3138.78     3202.03     49.99 o
   2   1   8      276.36      284.93     10.69 o
   3   1   8      887.75      886.09     19.03 o
   4   1   8      141.25      106.69     10.35 o
   5   1   8       44.34       29.25      6.84 o
   6   1   8       19.01      -10.11      6.74 o
   7   1   8      520.07      543.08     14.88 o
   8   1   8        2.13      -12.08      8.06 o
   9   1   8        3.82      -28.34     24.60 o
  10   1   8       44.79       59.45     10.36 o
  11   1   8        3.39      -16.34     22.33 o
  12   1   8        9.79        5.39     26.12 o
   0   2   8        4.02       -2.57      7.36 o
   1   2   8      653.04      717.78     20.02 o
   2   2   8     1932.45     2181.56     43.68 o
   3   2   8      248.26      229.20     11.59 o
   4   2   8      322.35      321.24     12.12 o
   5   2   8      250.78      243.04     10.72 o
   6   2   8      544.38      556.78     16.45 o
   7   2   8       31.14       12.60      6.43 o
   8   2   8       46.97       19.98     10.55 o
   9   2   8      532.12      590.14     23.66 o
  10   2   8       68.20       76.95     11.03 o
  11   2   8       11.67       37.71     14.79 o
   1   3   8    11003.43    11642.01    211.61 o
   2   3   8      826.62      829.61     24.06 o
   3   3   8      269.58      275.33     13.31 o
   4   3   8      345.02      356.71     16.03 o
   5   3   8       67.35       72.97      7.05 o
   6   3   8      180.15      202.37     11.98 o
   7   3   8     1020.40      950.83     25.70 o
   8   3   8       64.30       47.98     11.70 o
   9   3   8        0.38      -18.58     12.39 o
  10   3   8       63.23       50.00     11.04 o
  11   3   8        7.36        0.88      8.39 o
   0   4   8        0.39       23.22     10.82 o
   1   4   8      323.70      336.69     16.08 o
   2   4   8     2843.68     2947.99     61.49 o
   3   4   8       14.32        7.22      6.57 o
   4   4   8       56.46       40.50      7.98 o
   5   4   8       33.12       27.42      6.53 o
   6   4   8      187.93      186.76     10.16 o
   7   4   8       11.02       -5.28      7.71 o
   8   4   8        5.79       -8.84     12.24 o
   9   4   8       79.38       82.35     11.78 o
  10   4   8        1.39      -10.00      9.52 o
  11   4   8        2.67        5.21      8.96 o
   1   5   8      353.80      343.42     16.82 o
   2   5   8        1.03       -4.00      6.43 o
   3   5   8       42.43       42.26      8.65 o
   4   5   8       38.16       19.66      6.96 o
   5   5   8       16.55        2.30      6.40 o
   6   5   8      153.54      181.15     10.59 o
   7   5   8        0.14        7.36      8.04 o
   8   5   8      192.02      139.79     14.16 o
   9   5   8       17.50       10.43      9.61 o
  10   5   8        3.92       16.06     10.66 o
  11   5   8        1.08        0.10     10.49 o
   0   6   8      987.50     1045.26     37.38 o
   1   6   8      193.15      188.80     13.44 o
   2   6   8       41.70       34.84      8.25 o
   3   6   8      455.30      417.52     25.83 o
   4   6   8        1.16       -5.62      6.65 o
   5   6   8     1134.00     1181.94     29.27 o
   6   6   8      246.49      255.74     11.87 o
   7   6   8      112.82      104.90     10.10 o
   8   6   8        6.68       15.16     10.24 o
   9   6   8      235.93      213.45     15.53 o
  10   6   8        0.78        0.13     10.23 o
  11   6   8        3.27       -0.70     12.12 o
   1   7   8      178.56      171.24     12.10 o
   2   7   8      609.84      553.77     20.32 o
   3   7   8      465.27      451.45     18.37 o
   4   7   8      156.85      169.65     12.38 o
   5   7   8      262.19      270.50     14.92 o
   6   7   8        4.11       -2.35      6.55 o
   7   7   8       43.76       36.39      9.09 o
   8   7   8        3.63      -10.86     10.70 o
   9   7   8      127.32      171.61     16.78 o
  10   7   8       28.46       34.84     12.51 o
   0   8   8      985.86      998.46     39.13 o
   1   8   8      147.39      124.90     11.46 o
   2   8   8       12.82       13.99      8.42 o
   3   8   8        5.95        6.79      7.81 o
   4   8   8       27.04        0.98      8.65 o
   5   8   8       13.35       -5.52      8.07 o
   6   8   8       23.50       14.70      8.85 o
   7   8   8       96.99      121.12     16.18 o
   8   8   8       26.23       36.77     13.08 o
   9   8   8       16.11       10.19     12.13 o
  10   8   8       15.50       13.23     13.09 o
   1   9   8      190.26      216.81     14.69 o
   2   9   8        0.16        4.58      8.72 o
   3   9   8      408.08      404.21     19.49 o
   4   9   8       36.09       35.06     10.26 o
   5   9   8       63.27       64.09     10.23 o
   6   9   8       19.61       13.27      9.07 o
   7   9   8        0.36        5.30     11.88 o
   8   9   8       13.38       18.03     13.30 o
   9   9   8       43.52       69.74     14.62 o
   0  10   8      475.18      425.95     29.26 o
   1  10   8      379.87      398.98     20.25 o
   2  10   8      108.11       95.65     12.90 o
   3  10   8      196.59      178.18     15.07 o
   4  10   8      157.04      174.66     15.14 o
   5  10   8       67.49       44.29     10.42 o
   6  10   8       19.98        1.96     10.60 o
   7  10   8       20.19        8.95     13.07 o
   8  10   8        2.62        3.08     12.37 o
   9  10   8       37.07       59.26     14.90 o
   1  11   8       15.13       -2.08     10.26 o
   2  11   8        0.40      -14.87      9.97 o
   3  11   8       89.56       80.62     14.15 o
   4  11   8        0.11        0.77     10.21 o
   5  11   8        0.07        3.73      9.35 o
   6  11   8        0.93       -4.35     11.27 o
   7  11   8        6.78       11.00     14.32 o
   8  11   8      101.19       99.00     16.79 o
   0  12   8        0.56       14.30     16.66 o
   1  12   8       24.63       32.17     12.31 o
   2  12   8       16.58       -2.09     11.17 o
   3  12   8        3.17        5.97     11.45 o
   4  12   8       36.60       44.35     12.59 o
   5  12   8      111.46      140.11     14.33 o
   6  12   8       21.67       26.31     15.70 o
   7  12   8       18.56       -8.90     15.15 o
   1  13   8       11.74        9.85     11.92 o
   2  13   8       47.47       66.56     14.06 o
   3  13   8       62.19       62.26     14.36 o
   4  13   8       75.92       85.09     15.42 o
   5  13   8       14.59       19.67     15.40 o
   6  13   8       13.73       -5.51     18.55 o
   0  14   8       18.03       36.52     18.76 o
   1  14   8        1.76        1.75     12.84 o
   2  14   8       19.94       13.27     13.35 o
   3  14   8        7.87      -14.74     12.32 o
   4  14   8       30.83        5.21     13.95 o
   1   1   9      412.71      403.12     13.40 o
   2   1   9      461.13      389.41     13.27 o
   3   1   9     1367.82     1439.48     27.54 o
   4   1   9       77.50       70.77     11.10 o
   5   1   9       95.51      120.09      7.44 o
   6   1   9        0.05       -0.54      4.87 o
   7   1   9     2238.92     2226.24     49.99 o
   8   1   9      338.61      347.71     18.46 o
   9   1   9      268.64      273.27     18.64 o
  10   1   9       10.37        0.60      9.69 o
  11   1   9        2.11       30.57     15.19 o
   0   2   9     2553.88     2737.74     70.51 o
   1   2   9     1010.27     1004.46     25.46 o
   2   2   9     2728.90     2766.53     53.77 o
   3   2   9     3078.36     3305.53     62.74 o
   4   2   9        1.49        0.87      5.67 o
   5   2   9       48.60       43.09      9.72 o
   6   2   9       18.68       17.70      5.84 o
   7   2   9      102.94       73.54     11.30 o
   8   2   9      194.66      219.22     16.81 o
   9   2   9      216.88      209.86     15.69 o
  10   2   9       26.05       29.55     10.36 o
  11   2   9        0.34      -10.89      9.14 o
   1   3   9     1210.34     1279.94     32.77 o
   2   3   9      839.35      963.76     25.19 o
   3   3   9       29.47       25.93      7.75 o
   4   3   9       23.73       20.84      6.74 o
   5   3   9      133.02      131.17     10.02 o
   6   3   9      122.55      107.14     11.00 o
   7   3   9      273.13      264.44     18.26 o
   8   3   9        0.69      -11.09     11.26 o
   9   3   9      109.79      132.28     13.15 o
  10   3   9        9.79        9.24     10.31 o
  11   3   9       20.35        5.72      8.85 o
   0   4   9     2344.92     2422.10     75.28 o
   1   4   9      992.18      995.94     28.20 o
   2   4   9       49.76       50.25      8.30 o
   3   4   9      122.24      109.35     10.64 o
   4   4   9       55.78       55.52      8.64 o
   5   4   9       98.59      117.75     10.57 o
   6   4   9       31.78       30.27      7.31 o
   7   4   9       40.47       19.02      9.11 o
   8   4   9      160.15      189.96     18.56 o
   9   4   9        0.20      -11.01     11.45 o
  10   4   9        0.25      -10.00      8.75 o
  11   4   9        0.02       -5.81      9.41 o
   1   5   9        2.90       -9.75      6.50 o
   2   5   9      745.65      737.67     24.33 o
   3   5   9        0.14       -9.61      6.42 o
   4   5   9       23.33        7.30      7.74 o
   5   5   9        1.09       -8.62      5.74 o
   6   5   9        0.41       -9.51      6.34 o
   7   5   9       52.97       23.96      9.44 o
   8   5   9      248.23      265.76     21.30 o
   9   5   9      210.61      230.13     17.10 o
  10   5   9      111.69      124.27     14.22 o
  11   5   9      148.05      172.96     16.15 o
   0   6   9       32.59       37.47     13.09 o
   1   6   9       12.15       -8.99      5.99 o
   2   6   9       14.31       -3.07      7.68 o
   3   6   9       48.93       38.84      9.21 o
   4   6   9        1.37       -1.08      6.39 o
   5   6   9        1.67       -8.28      6.68 o
   6   6   9        0.00       -5.74      6.76 o
   7   6   9      202.69      167.09     13.75 o
   8   6   9        0.57      -15.60     10.40 o
   9   6   9      198.56      191.54     18.20 o
  10   6   9        6.39        1.79     12.20 o
   1   7   9      542.49      508.89     21.18 o
   2   7   9        0.05      -10.95      7.30 o
   3   7   9       66.87       80.01     10.51 o
   4   7   9      111.54       89.60     14.76 o
   5   7   9      262.95      238.63     14.76 o
   6   7   9       50.73       35.74      8.35 o
   7   7   9       40.65       33.42     10.17 o
   8   7   9      191.83      191.57     20.78 o
   9   7   9       52.65       72.81     15.19 o
  10   7   9      150.44      175.27     22.53 o
   0   8   9     3388.41     3377.00     90.69 o
   1   8   9       59.36       43.92      9.34 o
   2   8   9      136.67      106.31     12.95 o
   3   8   9       46.11       35.09      9.58 o
   4   8   9       35.26       20.12      9.13 o
   5   8   9       23.84       18.29      9.35 o
   6   8   9       19.82      -12.64     12.24 o
   7   8   9       48.17       27.18     16.57 o
   8   8   9      162.60      150.46     20.32 o
   9   8   9       84.71       73.59     15.87 o
   1   9   9      250.54      225.46     15.54 o
   2   9   9       44.20       30.90     12.29 o
   3   9   9     1104.67     1141.73     31.61 o
   4   9   9       13.26       15.10      9.96 o
   5   9   9      150.34      163.66     15.79 o
   6   9   9        9.11       14.29     12.22 o
   7   9   9      135.94      126.71     19.37 o
   8   9   9       46.30       58.27     17.50 o
   9   9   9       82.04       77.63     17.09 o
   0  10   9      121.77      134.26     24.76 o
   1  10   9     1555.12     1608.13     39.90 o
   2  10   9       43.44       21.60     10.81 o
   3  10   9      401.77      413.96     20.92 o
   4  10   9      149.97      148.85     14.54 o
   5  10   9        1.08       -3.71      9.87 o
   6  10   9        2.66       -5.36     11.82 o
   7  10   9        3.75        5.18     15.52 o
   8  10   9        3.86       15.97     16.79 o
   1  11   9      182.10      157.14     15.24 o
   2  11   9       28.68       11.27     11.15 o
   3  11   9       98.28       87.09     13.33 o
   4  11   9       16.00        2.72     10.69 o
   5  11   9        0.60       -9.69     10.06 o
   6  11   9       18.77       18.27     15.52 o
   7  11   9        1.21       17.45     22.06 o
   0  12   9      304.18      321.35     29.11 o
   1  12   9      573.37      574.86     26.47 o
   2  12   9       41.41       28.01     12.29 o
   3  12   9      322.01      323.07     20.92 o
   4  12   9       17.04       24.49     12.23 o
   5  12   9      181.00      208.55     21.61 o
   6  12   9        7.16       13.89     18.06 o
   1  13   9        0.02        0.97     11.73 o
   2  13   9        1.55       -6.36     11.90 o
   3  13   9       14.94        3.50     12.03 o
   4  13   9        1.00      -10.79     12.12 o
   5  13   9        5.79       -3.25     15.00 o
   0  14   9       42.55       66.08     21.59 o
   1  14   9       62.20      100.82     16.39 o
   2  14   9       50.22       57.88     14.78 o
   3  14   9       14.22        6.02     13.47 o
   0   0  10        0.05       -1.09      8.41 o
   1   0  10      681.75      753.22     32.39 o
   2   0  10     1199.11     1316.72     33.33 o
   3   0  10       95.06      108.81     18.21 o
   4   0  10     3514.39     3421.04     87.39 o
   5   0  10       62.05       46.55     11.03 o
   6   0  10      674.22      679.57     30.08 o
   7   0  10        2.03       -7.45     10.67 o
   8   0  10      876.03      806.90     35.62 o
   9   0  10      535.55      590.04     30.65 o
  10   0  10        5.10      -14.55     15.55 o
  11   0  10        3.28       10.60     17.35 o
   1   1  10      995.02     1048.04     22.59 o
   2   1  10      105.93      118.18      8.64 o
   3   1  10     1664.17     1777.53     33.57 o
   4   1  10       84.33       54.85      9.18 o
   5   1  10      146.75      159.25     10.94 o
   6   1  10        0.30      -10.44      7.11 o
   7   1  10      446.78      449.63     20.36 o
   8   1  10       59.97       59.91     20.33 o
   9   1  10        0.93      -16.10     10.73 o
  10   1  10       16.93        7.16     10.56 o
  11   1  10        8.68        2.32     11.87 o
   0   2  10      109.87      108.93     12.46 o
   1   2  10      971.41     1091.74     26.01 o
   2   2  10       41.51       44.67      6.74 o
   3   2  10      570.29      599.25     19.00 o
   4   2  10      167.49      132.12      9.78 o
   5   2  10       47.97       49.73      9.21 o
   6   2  10      651.10      648.91     24.01 o
   7   2  10      122.48      112.31     11.48 o
   8   2  10      443.97      476.25     24.04 o
   9   2  10        5.57       -1.30      9.51 o
  10   2  10       40.14       32.06     12.19 o
  11   2  10       34.33       21.28     10.98 o
   1   3  10       20.15       10.44      6.89 o
   2   3  10       55.16       83.55      8.82 o
   3   3  10      116.66      119.97     10.22 o
   4   3  10     1006.81      981.88     26.48 o
   5   3  10      764.28      800.00     23.63 o
   6   3  10        7.40       -4.16      9.03 o
   7   3  10        1.50      -15.74     19.75 o
   8   3  10       26.67       11.52     10.50 o
   9   3  10        0.39        2.92     10.26 o
  10   3  10        1.10      -11.16      9.61 o
  11   3  10       31.18       31.69     11.63 o
   0   4  10       72.20       85.90     14.90 o
   1   4  10        0.30       -2.99      8.26 o
   2   4  10       68.08       47.12      9.11 o
   3   4  10      242.44      255.09     14.00 o
   4   4  10      185.06      165.61     11.99 o
   5   4  10      313.30      304.34     15.43 o
   6   4  10      523.83      528.72     18.79 o
   7   4  10        7.76       -8.67      8.03 o
   8   4  10        1.22      -14.85     11.38 o
   9   4  10      353.15      382.90     23.71 o
  10   4  10        1.23       -0.48     10.47 o
  11   4  10       19.95       26.63     11.05 o
   1   5  10      532.29      537.24     23.19 o
   2   5  10       22.77       22.05      8.69 o
   3   5  10       24.19       29.62      8.59 o
   4   5  10       67.42       64.95     10.60 o
   5   5  10      270.22      247.35     13.23 o
   6   5  10        3.44       -7.36      6.93 o
   7   5  10      105.53      113.08     12.40 o
   8   5  10       49.23       43.28     14.27 o
   9   5  10       35.84       23.21     13.04 o
  10   5  10       27.41       41.75     12.26 o
   0   6  10      604.01      575.36     34.10 o
   1   6  10      180.03      171.41     14.68 o
   2   6  10        0.91      -11.83      7.89 o
   3   6  10        0.03      -11.19      7.46 o
   4   6  10       55.42       46.40     10.30 o
   5   6  10     1506.79     1468.36     33.41 o
   6   6  10      588.17      590.18     23.45 o
   7   6  10      816.97      932.61     32.46 o
   8   6  10      415.44      439.85     24.69 o
   9   6  10        1.19       -1.34     11.63 o
  10   6  10      113.14      100.73     16.15 o
   1   7  10      399.22      385.63     16.53 o
   2   7  10       81.32       56.89     11.23 o
   3   7  10        4.15       -7.41      8.13 o
   4   7  10      494.58      498.35     22.01 o
   5   7  10       99.57       97.91     12.23 o
   6   7  10       59.90       63.45     10.44 o
   7   7  10        2.56       -2.88     11.39 o
   8   7  10       14.19        2.40     13.91 o
   9   7  10        4.75        0.78     13.90 o
  10   7  10        1.81       16.99     13.15 o
   0   8  10      509.23      472.14     22.16 o
   1   8  10      139.23      110.13     11.83 o
   2   8  10        8.27       -9.73      7.91 o
   3   8  10      179.68      169.87     13.95 o
   4   8  10        1.49       -2.11      8.40 o
   5   8  10      378.01      339.10     21.07 o
   6   8  10      108.02      102.92     17.36 o
   7   8  10      263.04      252.91     23.74 o
   8   8  10        0.57       26.02     15.37 o
   9   8  10        1.18      -15.36     13.88 o
   1   9  10      196.37      187.24     15.04 o
   2   9  10      226.11      195.50     15.43 o
   3   9  10      103.81       93.97     12.76 o
   4   9  10       91.16      118.16     13.33 o
   5   9  10       12.18        3.73      9.99 o
   6   9  10       96.10       90.80     19.66 o
   7   9  10       36.21       30.61     18.69 o
   8   9  10       26.60       55.59     17.64 o
   9   9  10        0.01        4.53     14.04 o
   0  10  10     1077.04     1177.59     59.74 o
   1  10  10      218.50      205.09     17.01 o
   2  10  10       37.53       16.15     11.18 o
   3  10  10      170.58      159.54     15.17 o
   4  10  10        0.29       -7.26      9.62 o
   5  10  10       51.35       39.96     11.45 o
   6  10  10        4.31      -17.20     11.47 o
   7  10  10       24.07        9.51     16.02 o
   8  10  10      117.75      118.61     21.96 o
   1  11  10       36.37       20.93     11.82 o
   2  11  10       26.48       -4.61     11.20 o
   3  11  10        9.77      -15.09     10.47 o
   4  11  10        0.29      -15.28     10.19 o
   5  11  10       78.06       80.15     13.67 o
   6  11  10        1.78      -22.42     15.34 o
   7  11  10       61.79       51.72     20.59 o
   0  12  10       61.65       61.10     19.15 o
   1  12  10       33.38       52.20     13.01 o
   2  12  10        6.76       17.69     12.24 o
   3  12  10       25.77       21.29     12.13 o
   4  12  10        5.14       -9.76     11.32 o
   5  12  10        1.18       11.27     14.68 o
   6  12  10        3.57       -3.38     17.86 o
   1  13  10        1.69        3.65     12.23 o
   2  13  10      178.96      230.24     19.37 o
   3  13  10        9.99       17.28     13.39 o
   4  13  10       48.28       54.35     14.71 o
   5  13  10        0.80       -2.90     15.60 o
   0  14  10        0.08        2.02     18.86 o
   1  14  10        0.80       -3.79     13.18 o
   2  14  10        0.92        9.51     13.64 o
   1   1  11      237.98      263.55     12.11 o
   2   1  11      211.18      196.71     10.44 o
   3   1  11       27.69       32.19      6.64 o
   4   1  11     1052.95     1049.28     28.20 o
   5   1  11      159.32      188.02     12.39 o
   6   1  11      221.76      207.57     13.32 o
   7   1  11     4834.63     4813.94     97.47 o
   8   1  11      132.26      144.17     17.69 o
   9   1  11      378.23      302.85     22.09 o
  10   1  11       21.12       25.50     11.00 o
  11   1  11        8.14        2.03     13.05 o
   0   2  11     3327.82     3702.62     93.96 o
   1   2  11     2833.05     3131.67     57.69 o
   2   2  11      436.28      489.03     19.27 o
   3   2  11      134.46      163.74     10.89 o
   4   2  11       95.81       82.53      9.44 o
   5   2  11        0.13      -10.17      7.51 o
   6   2  11      495.93      490.74     30.15 o
   7   2  11       42.84       17.97     24.08 o
   8   2  11      118.75      112.27     14.52 o
   9   2  11      312.57      326.94     19.88 o
  10   2  11        8.33       15.88     11.14 o
  11   2  11       50.27       69.26     13.37 o
   1   3  11      321.63      322.18     15.99 o
   2   3  11        0.42       -1.31      6.22 o
   3   3  11       21.19       16.08      7.33 o
   4   3  11       40.76       22.87     13.46 o
   5   3  11       47.82       42.90      9.37 o
   6   3  11       38.49       26.00     10.29 o
   7   3  11        3.42      -10.01      8.20 o
   8   3  11       19.21       20.55     11.56 o
   9   3  11       20.54       -4.92     14.31 o
  10   3  11        0.00        8.42     11.13 o
  11   3  11       20.16       42.57     12.56 o
   0   4  11     1717.98     1894.74     65.39 o
   1   4  11     3572.29     3980.83     82.35 o
   2   4  11      430.44      428.95     19.89 o
   3   4  11      268.99      262.81     14.53 o
   4   4  11      171.74      166.56     12.77 o
   5   4  11      254.07      256.47     15.66 o
   6   4  11      131.84      135.26     17.53 o
   7   4  11      306.25      310.58     18.74 o
   8   4  11       19.29       25.36     14.07 o
   9   4  11       10.46        1.51     11.99 o
  10   4  11        8.00       -5.32     10.89 o
   1   5  11      631.78      598.75     27.27 o
   2   5  11       72.82       43.90     11.62 o
   3   5  11      268.41      247.11     18.33 o
   4   5  11      188.82      182.51     13.42 o
   5   5  11      362.38      343.92     17.99 o
   6   5  11      286.84      325.43     16.02 o
   7   5  11       23.25       25.52     10.60 o
   8   5  11       79.80       86.26     16.57 o
   9   5  11      102.65      102.78     19.27 o
  10   5  11        2.01        0.63     10.16 o
   0   6  11       90.55      116.01     18.37 o
   1   6  11       63.11       75.48     11.87 o
   2   6  11      265.41      233.68     16.87 o
   3   6  11        0.46       -9.71      8.10 o
   4   6  11      120.55       83.99     12.69 o
   5   6  11      300.81      300.00     14.82 o
   6   6  11       12.83       31.97      8.97 o
   7   6  11      128.55      151.05     14.22 o
   8   6  11       18.28       16.84     13.65 o
   9   6  11       51.31       41.86     15.32 o
  10   6  11       12.25       12.56     13.56 o
   1   7  11        9.19        4.41      7.66 o
   2   7  11       75.96       52.53     11.43 o
   3   7  11       15.15      -10.37      9.77 o
   4   7  11      270.70      264.58     17.16 o
   5   7  11      296.30      267.14     19.25 o
   6   7  11      159.18      195.79     15.01 o
   7   7  11      169.82      172.48     21.23 o
   8   7  11       91.63       87.94     17.90 o
   9   7  11      167.64      139.67     20.16 o
   0   8  11     1687.31     1576.51     61.87 o
   1   8  11       12.18       36.26     10.59 o
   2   8  11       21.57       13.01     10.01 o
   3   8  11      107.74      111.03     13.52 o
   4   8  11       75.19       51.71     10.97 o
   5   8  11       18.87       21.35     10.20 o
   6   8  11       55.49       55.78     13.58 o
   7   8  11        0.00      -21.20     23.22 o
   8   8  11        3.53       19.81     15.68 o
   9   8  11        6.77       17.78     16.83 o
   1   9  11      110.52       88.14     12.98 o
   2   9  11      297.44      287.73     17.77 o
   3   9  11      137.38      142.59     14.06 o
   4   9  11       23.90       10.93     10.40 o
   5   9  11        0.96        1.15      9.58 o
   6   9  11        2.82       10.34     12.27 o
   7   9  11       31.27       63.27     17.95 o
   8   9  11       56.64       51.59     18.65 o
   0  10  11       88.55       93.28     19.66 o
   1  10  11      253.91      300.63     19.44 o
   2  10  11      160.47      164.84     15.40 o
   3  10  11      267.94      297.79     20.28 o
   4  10  11       19.58       13.59     10.91 o
   5  10  11        4.20       -1.04     10.74 o
   6  10  11       74.20       90.74     16.92 o
   7  10  11        0.00      -11.23     15.05 o
   8  10  11       24.07       26.78     17.44 o
   1  11  11        0.26       -4.89     10.87 o
   2  11  11       26.96        8.36     11.06 o
   3  11  11       65.79       56.93     13.11 o
   4  11  11       83.43      100.00     14.54 o
   5  11  11       35.33       29.05     13.28 o
   6  11  11        2.39      -13.35     15.88 o
   7  11  11      170.24      234.47     27.35 o
   0  12  11        4.19       19.67     16.60 o
   1  12  11       13.14       15.38     11.78 o
   2  12  11       13.84        7.30     16.49 o
   3  12  11      100.26      125.97     15.84 o
   4  12  11      135.11      136.86     17.16 o
   5  12  11      159.50      184.68     21.52 o
   1  13  11        7.65       19.26     13.18 o
   2  13  11        1.93       -8.95     12.43 o
   3  13  11        1.34        3.69     12.85 o
   4  13  11       39.19       16.99     13.74 o
   0  14  11       19.87       26.58     20.06 o
   1  14  11        0.15      -11.54     13.15 o
   0   0  12     3966.56     4076.93    118.96 o
   1   0  12     1048.59      990.18     29.91 o
   2   0  12       31.01       22.40     10.24 o
   3   0  12      124.14      149.18     16.14 o
   4   0  12     3531.70     3542.82     93.20 o
   5   0  12       23.03        5.75     10.88 o
   6   0  12     1195.51     1136.09     42.20 o
   7   0  12       13.75       22.67     12.74 o
   8   0  12      536.37      533.39     35.74 o
   9   0  12      269.67      270.47     27.88 o
  10   0  12        8.25        9.87     19.08 o
  11   0  12       30.20       24.05     20.68 o
   1   1  12        0.17       -8.63      5.75 o
   2   1  12      104.11       94.65      8.42 o
   3   1  12        6.29        3.22      6.09 o
   4   1  12     1452.61     1408.76     34.49 o
   5   1  12      107.87      111.93     10.70 o
   6   1  12      469.02      461.61     19.63 o
   7   1  12        4.94        3.90      9.78 o
   8   1  12       53.99       36.26     13.75 o
   9   1  12       16.05       -1.69     10.48 o
  10   1  12        0.07        6.33     10.95 o
  11   1  12        1.57       -9.67     12.75 o
   0   2  12     3666.39     4240.80    106.89 o
   1   2  12      964.84     1044.17     27.01 o
   2   2  12      167.61      169.66     11.79 o
   3   2  12        2.26        6.23      6.74 o
   4   2  12     1203.77     1225.22     34.09 o
   5   2  12      113.77      127.43     12.84 o
   6   2  12       12.12        1.65      9.46 o
   7   2  12      142.20      121.68     14.06 o
   8   2  12       91.99       83.15     14.03 o
   9   2  12      134.49      122.82     15.92 o
  10   2  12        8.58       11.21     11.35 o
   1   3  12      164.12      156.23     11.66 o
   2   3  12      641.09      606.06     21.45 o
   3   3  12      178.83      181.67     12.03 o
   4   3  12      293.54      300.44     15.49 o
   5   3  12      230.43      232.89     13.79 o
   6   3  12       64.21       72.48     11.84 o
   7   3  12       90.20       72.72     12.72 o
   8   3  12       15.95       -3.49     11.27 o
   9   3  12       51.97       22.96     12.61 o
  10   3  12        3.12        4.08     11.18 o
   0   4  12     1516.36     1523.77     57.29 o
   1   4  12     1747.44     1754.48     46.83 o
   2   4  12     1668.19     1664.92     39.73 o
   3   4  12       22.03       17.71      8.14 o
   4   4  12      389.68      355.94     18.05 o
   5   4  12       27.25        7.79      8.71 o
   6   4  12      174.59      198.30     14.74 o
   7   4  12       87.14       87.88     13.37 o
   8   4  12       30.87       25.16     12.62 o
   9   4  12       45.39       38.70     13.92 o
  10   4  12        0.27      -16.51     11.00 o
   1   5  12       53.70       39.50     10.84 o
   2   5  12     1342.18     1347.18     37.92 o
   3   5  12       33.85       25.11      9.01 o
   4   5  12      724.56      729.74     26.22 o
   5   5  12       55.77       55.97     10.88 o
   6   5  12      388.84      304.85     16.11 o
   7   5  12       20.54       14.18     10.72 o
   8   5  12       52.63       46.39     15.18 o
   9   5  12        3.91        5.54     14.13 o
  10   5  12        5.83        4.20     13.67 o
   0   6  12      234.10      222.57     23.68 o
   1   6  12        2.86      -12.87      8.58 o
   2   6  12      117.12       91.28     12.66 o
   3   6  12      583.25      502.94     24.33 o
   4   6  12      204.07      158.23     15.33 o
   5   6  12       24.20       -9.15      9.84 o
   6   6  12     1549.31     1546.08     34.48 o
   7   6  12        3.89        3.79     11.35 o
   8   6  12      112.44      137.46     26.45 o
   9   6  12        0.16        8.54     17.42 o
   1   7  12        3.90      -13.57      9.05 o
   2   7  12      724.34      671.05     37.14 o
   3   7  12       57.45       41.58     11.83 o
   4   7  12       31.15       14.63     10.08 o
   5   7  12       35.98       36.29     11.14 o
   6   7  12        0.37        5.35     12.04 o
   7   7  12      171.52      196.78     27.57 o
   8   7  12       28.04       10.02     14.66 o
   9   7  12        4.97      -13.45     14.41 o
   0   8  12      675.71      595.42     46.90 o
   1   8  12      694.59      611.43     28.30 o
   2   8  12      525.80      508.56     23.98 o
   3   8  12       45.10       50.92     14.46 o
   4   8  12      420.76      376.64     27.01 o
   5   8  12       79.25       82.34     15.07 o
   6   8  12      325.33      295.06     20.25 o
   7   8  12        0.35       14.78     14.80 o
   8   8  12        0.46      -18.19     14.31 o
   1   9  12       12.91       -0.35      9.91 o
   2   9  12     1168.42     1164.43     33.28 o
   3   9  12      292.29      276.55     17.94 o
   4   9  12      202.88      204.65     15.98 o
   5   9  12        8.18       18.85     10.50 o
   6   9  12        0.60       -9.51     12.10 o
   7   9  12       73.49       62.05     20.24 o
   8   9  12        0.00      -13.41     15.81 o
   0  10  12     2543.86     2743.67     83.08 o
   1  10  12      651.08      605.82     26.01 o
   2  10  12      871.58      806.03     30.34 o
   3  10  12       29.65       23.97     11.57 o
   4  10  12      233.04      262.89     18.70 o
   5  10  12       24.50       43.78     12.54 o
   6  10  12      103.37      142.90     18.55 o
   7  10  12       15.53       33.19     18.30 o
   1  11  12       40.21       41.80     12.70 o
   2  11  12       94.01       99.61     14.81 o
   3  11  12        3.34        6.97     11.18 o
   4  11  12      211.64      220.11     18.67 o
   5  11  12        0.04      -13.03     13.55 o
   6  11  12        5.77        7.70     17.63 o
   0  12  12       32.65       17.28     17.50 o
   1  12  12       87.36      109.01     15.74 o
   2  12  12        6.53        3.75     11.92 o
   3  12  12       10.14        6.58     12.32 o
   4  12  12       11.75       19.25     14.25 o
   5  12  12        0.13       -1.13     15.08 o
   1  13  12        0.09       -7.56     12.55 o
   2  13  12      229.60      234.45     19.85 o
   3  13  12        2.02        9.36     13.25 o
   1   1  13      154.64      116.48     11.05 o
   2   1  13        6.68       -9.10      6.21 o
   3   1  13      483.66      487.89     17.57 o
   4   1  13     1450.17     1527.56     36.05 o
   5   1  13        0.98        2.76      7.82 o
   6   1  13       49.42       52.26     11.29 o
   7   1  13      788.75      802.55     31.12 o
   8   1  13        3.47       10.31     18.50 o
   9   1  13       83.34       50.63     13.69 o
  10   1  13       12.04       24.35     12.84 o
   0   2  13       33.29       41.00     12.72 o
   1   2  13     1116.49     1254.66     33.87 o
   2   2  13      709.67      668.96     23.32 o
   3   2  13        0.01       -1.53      7.24 o
   4   2  13       72.34       57.04     10.05 o
   5   2  13       33.55       29.86     10.56 o
   6   2  13      179.15      146.19     16.72 o
   7   2  13       26.66       27.14     11.44 o
   8   2  13      180.89      196.14     20.90 o
   9   2  13        1.95        1.58     11.83 o
  10   2  13       13.76       -6.07     10.88 o
   1   3  13      105.12       87.09     10.45 o
   2   3  13      393.30      371.45     17.37 o
   3   3  13      408.29      385.06     17.67 o
   4   3  13        2.92        6.89      7.64 o
   5   3  13        2.74        1.93      7.95 o
   6   3  13       91.29       78.25     12.77 o
   7   3  13       54.85       43.16     11.97 o
   8   3  13       27.23       21.81     12.24 o
   9   3  13        0.00       -6.27     12.18 o
  10   3  13       63.71       49.05     18.91 o
   0   4  13       51.02       45.02     13.06 o
   1   4  13     1688.94     1748.90     42.04 o
   2   4  13        0.02      -12.03      8.02 o
   3   4  13      188.49      163.25     17.07 o
   4   4  13       77.91       75.94     12.12 o
   5   4  13      366.72      367.31     19.25 o
   6   4  13      134.75      137.44     12.83 o
   7   4  13       38.44       35.59     10.83 o
   8   4  13        1.49        1.92     11.61 o
   9   4  13        0.90       -5.96     12.15 o
  10   4  13       53.26       45.45     14.15 o
   1   5  13      369.84      338.22     20.19 o
   2   5  13      443.49      445.22     21.06 o
   3   5  13      666.50      606.90     24.70 o
   4   5  13      564.84      495.02     22.71 o
   5   5  13      963.58     1032.26     47.85 o
   6   5  13      133.84      110.42     13.32 o
   7   5  13      136.48      130.58     19.05 o
   8   5  13        6.91       -0.84     13.54 o
   9   5  13        6.30       -3.96     12.67 o
   0   6  13       69.66       45.23     15.93 o
   1   6  13        4.05       -8.99      9.90 o
   2   6  13       92.21       84.69     13.38 o
   3   6  13       74.58       72.09     18.76 o
   4   6  13        6.98       11.85      9.75 o
   5   6  13       16.25       10.90     10.28 o
   6   6  13        0.21       -8.84      9.38 o
   7   6  13        9.91       23.05     16.77 o
   8   6  13       12.90        7.56     16.70 o
   9   6  13        0.59        6.55     19.23 o
   1   7  13        7.83      -15.26     10.17 o
   2   7  13      340.03      305.37     20.81 o
   3   7  13      641.59      568.69     27.33 o
   4   7  13      400.38      341.68     21.47 o
   5   7  13      707.83      738.26     27.24 o
   6   7  13       91.75       75.04     14.62 o
   7   7  13       38.99       19.08     17.53 o
   8   7  13       23.80       32.57     19.04 o
   9   7  13       15.52        8.72     15.64 o
   0   8  13      103.21       69.77     20.13 o
   1   8  13      279.91      256.65     20.21 o
   2   8  13      144.06      192.70     18.17 o
   3   8  13       64.08       71.46     13.07 o
   4   8  13       11.60        5.88     10.79 o
   5   8  13      188.62      215.20     18.51 o
   6   8  13      180.17      209.18     19.95 o
   7   8  13       23.30       27.57     16.86 o
   8   8  13        8.49      -21.81     14.54 o
   1   9  13       81.02       68.27     12.84 o
   2   9  13      310.17      332.38     19.74 o
   3   9  13      182.09      141.40     14.78 o
   4   9  13        1.84        3.50     10.38 o
   5   9  13      161.24      165.99     15.84 o
   6   9  13        0.05      -17.17     11.45 o
   7   9  13        0.04       -1.62     16.01 o
   0  10  13        2.07       35.42     18.24 o
   1  10  13       49.20       43.77     12.48 o
   2  10  13       13.40       32.27     11.61 o
   3  10  13       43.77       37.89     12.17 o
   4  10  13       23.51       37.13     12.07 o
   5  10  13        0.24      -13.28     12.36 o
   6  10  13        0.00        4.56     16.55 o
   7  10  13        3.01       -3.46     16.84 o
   1  11  13        1.57       -9.29     11.14 o
   2  11  13       79.29       88.87     14.56 o
   3  11  13       70.83       76.49     14.45 o
   4  11  13       24.81       42.60     13.52 o
   5  11  13       14.03        9.30     15.02 o
   6  11  13        0.60        7.31     18.05 o
   0  12  13      116.77      130.73     23.41 o
   1  12  13        1.19       -0.86     11.86 o
   2  12  13       26.26       33.10     13.74 o
   3  12  13      117.37      135.37     17.02 o
   4  12  13        4.79       18.36     13.36 o
   1  13  13        5.17       -1.44     12.61 o
   2  13  13        3.08        9.62     13.10 o
   0   0  14     3528.71     3598.17    110.23 o
   1   0  14       23.88        8.03      9.77 o
   2   0  14      212.95      187.11     19.19 o
   3   0  14     1584.98     1666.11     55.40 o
   4   0  14      312.86      386.64     32.76 o
   5   0  14     1424.20     1445.83     50.76 o
   6   0  14       33.80       24.42     14.52 o
   7   0  14       63.03       54.06     16.22 o
   8   0  14        3.73       12.62     15.46 o
   9   0  14      660.80      556.74     63.42 o
  10   0  14       35.64       42.38     21.95 o
   1   1  14      311.53      319.61     16.80 o
   2   1  14      151.55      157.01     12.65 o
   3   1  14      457.48      453.60     17.95 o
   4   1  14      929.64      935.59     28.21 o
   5   1  14      121.53      107.97     14.50 o
   6   1  14      181.96      220.90     17.93 o
   7   1  14       90.48       76.86     13.35 o
   8   1  14        2.90        3.55     13.10 o
   9   1  14        7.67       10.39     13.28 o
  10   1  14        3.36       -1.66     11.97 o
   0   2  14       21.52       20.07     12.23 o
   1   2  14      319.06      314.71     16.68 o
   2   2  14      217.28      212.73     13.96 o
   3   2  14       26.13       10.92     11.20 o
   4   2  14       87.79       62.61     10.47 o
   5   2  14       41.35       13.84     10.63 o
   6   2  14      246.11      267.13     18.85 o
   7   2  14        1.02       -6.01     10.27 o
   8   2  14        0.01        0.67     13.31 o
   9   2  14       64.08       55.42     14.28 o
  10   2  14        1.02       -0.30     12.22 o
   1   3  14      509.45      605.98     23.24 o
   2   3  14        2.27        3.87      8.12 o
   3   3  14      627.51      607.04     23.20 o
   4   3  14      554.45      594.65     22.94 o
   5   3  14      481.95      431.18     19.94 o
   6   3  14      262.60      278.36     19.77 o
   7   3  14       75.21       94.73     14.07 o
   8   3  14       47.14       37.43     13.60 o
   9   3  14       16.57       31.06     21.06 o
  10   3  14       37.36       55.77     14.42 o
   0   4  14      496.12      506.70     43.17 o
   1   4  14       61.14       49.44     10.09 o
   2   4  14      113.19       91.89     11.16 o
   3   4  14     1056.98     1099.63     30.51 o
   4   4  14      158.94      184.76     13.99 o
   5   4  14      215.61      184.90     14.16 o
   6   4  14       51.88       62.67     13.28 o
   7   4  14       41.27       57.10     14.47 o
   8   4  14        8.53       17.47     12.58 o
   9   4  14        1.30      -18.44     12.29 o
   1   5  14      834.57      753.81     28.39 o
   2   5  14      280.61      282.10     17.83 o
   3   5  14      946.64      916.16     29.90 o
   4   5  14        2.48        1.86      9.41 o
   5   5  14      531.98      481.66     22.79 o
   6   5  14       16.17       -2.49     11.83 o
   7   5  14       72.58       61.34     14.64 o
   8   5  14       10.55        0.31     12.89 o
   9   5  14       30.17        7.91     15.85 o
   0   6  14       15.87       -5.57     13.94 o
   1   6  14      358.61      339.47     21.54 o
   2   6  14      348.70      380.75     22.57 o
   3   6  14        4.63      -10.16     10.34 o
   4   6  14       13.07        3.15      9.79 o
   5   6  14        9.72       -1.08     10.09 o
   6   6  14       84.00       62.13     15.21 o
   7   6  14       33.49       36.28     18.49 o
   8   6  14       93.64      125.13     23.19 o
   9   6  14       71.91       94.03     19.44 o
   1   7  14       66.74       57.51     16.02 o
   2   7  14      282.78      317.70     21.50 o
   3   7  14       72.96       68.50     13.48 o
   4   7  14       31.57       25.60     11.00 o
   5   7  14      199.40      228.12     18.13 o
   6   7  14       16.57        6.04     12.58 o
   7   7  14        0.27       23.55     17.76 o
   8   7  14        3.36      -25.79     17.19 o
   0   8  14       15.64       -3.98     16.33 o
   1   8  14       26.37        3.88     12.22 o
   2   8  14      157.78      128.53     16.79 o
   3   8  14       21.90       16.95     12.43 o
   4   8  14      204.60      175.13     19.22 o
   5   8  14        1.64        0.39     10.48 o
   6   8  14       84.38       82.65     16.26 o
   7   8  14       13.67       17.48     16.12 o
   8   8  14       14.99       -0.96     16.15 o
   1   9  14        8.35       24.96     12.02 o
   2   9  14      304.93      265.59     20.21 o
   3   9  14       11.68       20.25     12.10 o
   4   9  14       26.26       23.91     11.55 o
   5   9  14       22.66       17.84     13.91 o
   6   9  14        1.49      -10.96     11.81 o
   7   9  14        1.61       -2.62     17.54 o
   0  10  14      241.83      251.43     26.99 o
   1  10  14      294.59      282.62     19.67 o
   2  10  14      408.13      444.29     23.41 o
   3  10  14       79.67       75.50     13.75 o
   4  10  14       86.37       69.07     14.17 o
   5  10  14       33.90       -0.37     14.31 o
   6  10  14       64.80       78.73     21.44 o
   1  11  14        3.75        9.47     12.16 o
   2  11  14       90.79       72.55     14.45 o
   3  11  14       26.23       17.98     12.69 o
   4  11  14       61.50       77.22     15.30 o
   5  11  14      152.49      128.56     19.91 o
   0  12  14      124.11      146.15     24.75 o
   1  12  14       41.58       25.01     13.88 o
   2  12  14        0.36      -17.61     11.74 o
   3  12  14        0.07       -3.12     12.57 o
   1   1  15       46.23       28.72      9.69 o
   2   1  15      284.87      308.89     17.06 o
   3   1  15      165.34      141.90     15.52 o
   4   1  15       81.93       74.66     12.72 o
   5   1  15       32.34       37.26     12.18 o
   6   1  15      320.05      360.77     28.51 o
   7   1  15       12.23        5.97     11.56 o
   8   1  15      243.23      215.85     25.41 o
   9   1  15      168.00      169.02     21.84 o
   0   2  15     2083.82     2205.45     81.80 o
   1   2  15     1587.56     1721.12     39.84 o
   2   2  15       16.39        6.77      9.89 o
   3   2  15        9.31        1.60      8.69 o
   4   2  15        0.00      -11.86      7.91 o
   5   2  15        4.37        6.56     10.72 o
   6   2  15      208.21      176.06     19.13 o
   7   2  15      140.25      180.87     18.71 o
   8   2  15       14.63       39.38     15.49 o
   9   2  15       13.77       -2.30     13.51 o
   1   3  15       87.68      107.62     14.76 o
   2   3  15        6.14        0.19      8.19 o
   3   3  15       83.81       70.13     11.09 o
   4   3  15       56.41       46.52     10.56 o
   5   3  15       16.46        0.02      8.99 o
   6   3  15      123.78      138.26     16.02 o
   7   3  15       55.33       64.40     17.36 o
   8   3  15        0.00      -14.02     13.22 o
   9   3  15        0.14       -3.53     12.79 o
   0   4  15      584.58      601.57     33.78 o
   1   4  15        3.57       -0.88      8.59 o
   2   4  15      127.14      109.84     12.73 o
   3   4  15       46.09       26.08      9.91 o
   4   4  15       52.71       28.65      9.89 o
   5   4  15       18.13       -3.67      8.98 o
   6   4  15        8.25      -12.91     10.41 o
   7   4  15      108.86      113.46     27.36 o
   8   4  15        3.70       10.42     13.38 o
   9   4  15       13.58       21.41     14.27 o
   1   5  15     1478.39     1475.23     37.36 o
   2   5  15      155.22      131.94     14.20 o
   3   5  15      142.11      145.94     14.93 o
   4   5  15      173.53      148.58     14.65 o
   5   5  15       50.57       40.34     10.77 o
   6   5  15       62.06       27.64     12.64 o
   7   5  15       26.33       29.64     13.83 o
   8   5  15        1.07       22.11     15.29 o
   9   5  15        7.64       26.52     17.16 o
   0   6  15       68.15       45.29     18.20 o
   1   6  15       82.86       67.31     14.08 o
   2   6  15       45.79       32.84     11.50 o
   3   6  15       39.10       37.55     11.54 o
   4   6  15      107.66       63.81     12.75 o
   5   6  15        6.75       -9.45     10.30 o
   6   6  15       17.72       -2.45     13.49 o
   7   6  15       59.03       67.43     21.65 o
   8   6  15        6.61      -15.64     14.68 o
   1   7  15      533.60      503.66     27.13 o
   2   7  15      116.19       88.97     15.23 o
   3   7  15      186.46      212.02     17.69 o
   4   7  15       20.97       23.25     11.42 o
   5   7  15       34.14       25.95     12.30 o
   6   7  15        5.22      -10.49     12.27 o
   7   7  15        5.28       11.44     19.22 o
   8   7  15        3.75       -5.72     18.19 o
   0   8  15      409.39      401.16     46.09 o
   1   8  15       50.91        3.44     12.11 o
   2   8  15       27.09        8.13     12.90 o
   3   8  15       43.44       59.65     14.44 o
   4   8  15        0.09       -4.75     10.58 o
   5   8  15       52.08       37.23     12.61 o
   6   8  15       40.43       48.02     14.89 o
   7   8  15       46.42       18.75     20.34 o
   1   9  15        6.66       -7.41     12.26 o
   2   9  15       24.82       31.92     13.03 o
   3   9  15        3.91      -15.07     11.28 o
   4   9  15       14.95       -0.37     11.85 o
   5   9  15       36.70       14.73     14.29 o
   6   9  15        9.31        3.20     22.82 o
   0  10  15      274.80      298.48     29.03 o
   1  10  15        1.01       15.63     11.84 o
   2  10  15      145.22      106.57     15.11 o
   3  10  15       59.94       46.30     15.07 o
   4  10  15        1.71       -7.17     11.81 o
   5  10  15       10.45        5.32     14.99 o
   1  11  15       57.53       56.04     14.38 o
   2  11  15       56.84       63.78     14.72 o
   3  11  15        0.75        1.04     12.85 o
   4  11  15       53.75       36.50     14.27 o
   0  12  15       13.61       38.42     20.20 o
   1  12  15        1.40        2.42     13.30 o
   2  12  15        2.82       -3.50     13.18 o
   0   0  16      756.39      641.25     40.58 o
   1   0  16       65.39       66.83     15.70 o
   2   0  16      623.00      607.44     35.21 o
   3   0  16     1350.10     1509.27     54.56 o
   4   0  16      518.98      507.53     33.35 o
   5   0  16     1183.05     1215.46     49.02 o
   6   0  16      127.99      127.86     19.66 o
   7   0  16        1.39       25.47     19.05 o
   8   0  16      106.85       34.04     31.37 o
   9   0  16      205.30      205.60     43.39 o
   1   1  16       22.79       21.69      9.53 o
   2   1  16      260.25      276.95     17.17 o
   3   1  16       63.64       75.01     14.26 o
   4   1  16      344.32      340.51     22.11 o
   5   1  16        3.26       -9.72     12.00 o
   6   1  16       12.48        8.05     11.52 o
   7   1  16       38.35       29.78     16.22 o
   8   1  16       44.60       48.75     17.03 o
   9   1  16        4.78        1.55     15.08 o
   0   2  16      607.02      661.05     35.97 o
   1   2  16      321.93      328.92     18.11 o
   2   2  16      550.02      513.50     22.54 o
   3   2  16      481.46      422.81     20.55 o
   4   2  16       81.56       71.04     13.50 o
   5   2  16       91.99       67.30     13.86 o
   6   2  16       83.60       58.83     13.57 o
   7   2  16       14.17        2.22     14.27 o
   8   2  16        0.82       31.10     16.34 o
   9   2  16        1.83      -18.70     12.47 o
   1   3  16        9.71        8.79      9.58 o
   2   3  16      122.65      120.45     13.05 o
   3   3  16       66.88       57.98     11.32 o
   4   3  16      292.45      275.04     17.44 o
   5   3  16        0.58      -11.89      9.11 o
   6   3  16       64.13       46.19     13.42 o
   7   3  16       21.86       22.04     20.72 o
   8   3  16       49.30       76.57     17.90 o
   9   3  16       27.66       18.28     14.93 o
   0   4  16      550.17      585.44     34.88 o
   1   4  16      425.76      373.69     20.23 o
   2   4  16       14.01        7.34      9.76 o
   3   4  16        9.62       -0.23     11.49 o
   4   4  16      108.87      101.47     12.88 o
   5   4  16       94.31      104.21     13.09 o
   6   4  16      139.22      132.12     18.73 o
   7   4  16        3.84      -10.44     14.37 o
   8   4  16        1.58      -14.60     15.66 o
   1   5  16      107.39       65.48     12.31 o
   2   5  16       69.97       57.72     11.96 o
   3   5  16       96.27       79.06     12.49 o
   4   5  16        0.22      -13.58      9.06 o
   5   5  16       70.31       75.30     12.66 o
   6   5  16       12.93        7.22     11.87 o
   7   5  16        1.74      -21.02     14.01 o
   8   5  16        1.19       -5.80     15.49 o
   0   6  16      605.80      561.29     51.51 o
   1   6  16       49.74       29.31     12.33 o
   2   6  16       19.45       -6.84     10.78 o
   3   6  16       17.20        4.97     10.88 o
   4   6  16        4.04      -14.59     10.23 o
   5   6  16      174.84      198.54     17.77 o
   6   6  16       55.22       35.63     13.97 o
   7   6  16      101.85      109.25     20.13 o
   8   6  16        2.94       -3.06     15.98 o
   1   7  16       13.36       20.06     12.93 o
   2   7  16        9.60       -7.61     10.92 o
   3   7  16       16.02       14.39     11.48 o
   4   7  16       10.32        8.36     11.44 o
   5   7  16        2.89       -6.56     13.86 o
   6   7  16        6.75        3.86     13.67 o
   7   7  16        1.84       23.14     19.53 o
   0   8  16      209.16      164.43     36.87 o
   1   8  16      154.32      159.11     18.70 o
   2   8  16      103.65      110.94     16.48 o
   3   8  16       30.85        3.05     11.89 o
   4   8  16       32.90       22.08     13.78 o
   5   8  16      108.74      122.32     17.89 o
   6   8  16        4.97       13.52     17.52 o
   1   9  16        0.20      -12.10     12.39 o
   2   9  16       40.73       -5.82     13.19 o
   3   9  16        1.52       -2.58     12.21 o
   4   9  16        0.06      -16.74     11.16 o
   5   9  16       13.30        5.25     14.20 o
   6   9  16        5.59       -4.46     17.15 o
   0  10  16        9.16       -0.95     16.73 o
   1  10  16      137.77      126.71     16.20 o
   2  10  16      154.94      197.83     18.63 o
   3  10  16       63.86       64.70     14.60 o
   4  10  16        3.40       -0.06     12.64 o
   1  11  16        9.68        6.89     13.13 o
   2  11  16        0.39        6.32     13.08 o
   3  11  16        8.40       20.65     13.88 o
   1   1  17     1016.97     1004.46     32.35 o
   2   1  17      224.40      222.97     16.51 o
   3   1  17      683.18      752.41     34.23 o
   4   1  17       82.35       67.33     14.43 o
   5   1  17      250.76      251.74     20.55 o
   6   1  17        2.08        4.61     12.20 o
   7   1  17        4.81       -3.29     15.42 o
   8   1  17        0.85       -3.90     15.10 o
   0   2  17      773.48      709.65     38.71 o
   1   2  17      483.12      508.27     23.69 o
   2   2  17      181.98      230.05     16.83 o
   3   2  17      513.41      510.05     23.32 o
   4   2  17       43.33       52.61     13.74 o
   5   2  17        4.33       -6.47     11.50 o
   6   2  17      225.14      194.62     18.87 o
   7   2  17      289.98      317.41     28.10 o
   8   2  17       12.36       -2.24     15.38 o
   1   3  17      116.65       77.47     13.04 o
   2   3  17       56.96       47.88     12.10 o
   3   3  17      276.45      269.27     19.40 o
   4   3  17      165.41      185.85     15.84 o
   5   3  17       64.00       43.95     13.93 o
   6   3  17        1.43      -17.25     11.50 o
   7   3  17        1.26      -12.09     14.78 o
   8   3  17        7.87        2.84     17.83 o
   0   4  17       89.87       78.65     19.51 o
   1   4  17       13.11        7.33     10.33 o
   2   4  17       42.19        9.84     11.17 o
   3   4  17        1.94       -2.83     10.19 o
   4   4  17        6.40        0.50      9.50 o
   5   4  17      150.35      137.40     14.99 o
   6   4  17      197.49      168.23     23.58 o
   7   4  17       64.82       43.84     17.81 o
   8   4  17        0.66      -18.31     15.05 o
   1   5  17      607.23      612.17     26.64 o
   2   5  17        0.03      -14.66      9.77 o
   3   5  17       32.10       35.58     11.11 o
   4   5  17       13.31        5.06     10.39 o
   5   5  17        9.17       -1.72     10.32 o
   6   5  17        5.81      -10.05     12.44 o
   7   5  17       26.04       17.96     15.96 o
   0   6  17       61.09       58.63     21.78 o
   1   6  17       72.13       47.92     12.49 o
   2   6  17       45.24       23.99     11.55 o
   3   6  17        8.48       -0.27     10.63 o
   4   6  17       22.00        2.30     10.47 o
   5   6  17       71.20       73.14     16.03 o
   6   6  17       15.21       -0.22     12.82 o
   7   6  17       17.96       -3.07     21.97 o
   1   7  17       29.87       36.59     13.02 o
   2   7  17       16.32        4.49     11.79 o
   3   7  17       50.44        6.42     12.58 o
   4   7  17        0.08       -0.71     12.08 o
   5   7  17      177.92      178.88     21.73 o
   6   7  17       24.90       26.89     16.65 o
   0   8  17        9.06       22.53     19.43 o
   1   8  17      248.03      224.60     21.11 o
   2   8  17        1.84       10.01     12.41 o
   3   8  17       20.01        7.44     12.78 o
   4   8  17       38.72       16.39     13.32 o
   5   8  17        1.70       -5.19     14.73 o
   6   8  17       15.52        5.15     20.85 o
   1   9  17        0.23        4.39     14.01 o
   2   9  17       27.05       21.17     14.63 o
   3   9  17        3.12       65.41     41.09 o
   4   9  17      141.85      159.83     17.80 o
   5   9  17       11.17        0.06     15.13 o
   0  10  17        3.07       -5.58     16.99 o
   1  10  17      135.35      172.32     19.55 o
   2  10  17        0.02       21.48     13.21 o
   3  10  17      106.45      150.51     17.65 o
   0   0  18     3493.34     3687.54    207.61 o
   1   0  18      533.88      636.23     68.76 o
   2   0  18     3053.51     3434.77     98.46 o
   3   0  18      279.27      314.85     28.52 o
   4   0  18      264.60      241.34     24.97 o
   5   0  18      177.90      213.10     24.45 o
   6   0  18        2.44        9.81     18.60 o
   7   0  18       11.02      -17.36     30.71 o
   8   0  18        0.35       24.03     32.04 o
   1   1  18       59.93       69.64     12.70 o
   2   1  18       78.34      132.06     18.95 o
   3   1  18       39.07       43.68     14.28 o
   4   1  18       15.81       42.60     14.38 o
   5   1  18      318.84      364.49     24.75 o
   6   1  18       18.73       21.79     15.36 o
   7   1  18        4.50      -11.04     15.41 o
   8   1  18       71.78       99.54     20.49 o
   0   2  18      821.21      914.59     48.16 o
   1   2  18      136.72      147.45     15.45 o
   2   2  18     1182.50     1233.84     36.25 o
   3   2  18        5.79       16.10     10.45 o
   4   2  18      108.46       91.54     15.36 o
   5   2  18        2.61        3.05     12.89 o
   6   2  18       34.88       19.98     13.93 o
   7   2  18       12.64       -0.54     15.89 o
   8   2  18        1.97       14.03     16.62 o
   1   3  18       25.79       30.70     12.26 o
   2   3  18       36.50       17.72     11.50 o
   3   3  18       93.85      113.58     13.97 o
   4   3  18       75.96       40.73     12.24 o
   5   3  18      140.86      169.17     19.60 o
   6   3  18       10.04       29.23     13.79 o
   7   3  18        3.85       19.45     16.05 o
   0   4  18      437.94      389.16     36.42 o
   1   4  18      938.87      934.80     33.28 o
   2   4  18        0.97      -11.29     10.88 o
   3   4  18       17.26       -6.44     10.38 o
   4   4  18       11.99       -4.51     10.21 o
   5   4  18       22.38        5.71     13.17 o
   6   4  18        0.39       -7.97     12.74 o
   7   4  18        8.64        4.69     16.25 o
   1   5  18        1.01       -0.89     10.67 o
   2   5  18        1.01       10.97     11.03 o
   3   5  18      107.59      114.57     15.56 o
   4   5  18       21.57       19.44     11.51 o
   5   5  18        2.57       -9.61     12.70 o
   6   5  18       23.60       -6.63     13.75 o
   7   5  18       22.17        9.71     20.62 o
   0   6  18      653.47      642.72     40.18 o
   1   6  18       48.86       21.50     12.06 o
   2   6  18       23.25       14.54     11.54 o
   3   6  18      355.69      331.76     22.23 o
   4   6  18       53.05       67.96     13.72 o
   5   6  18       12.17       29.95     14.54 o
   6   6  18        3.79       -7.34     13.53 o
   1   7  18        5.01       -4.25     11.08 o
   2   7  18        5.85        6.51     11.41 o
   3   7  18       67.55       93.85     15.20 o
   4   7  18        7.20        3.78     11.80 o
   5   7  18       15.37        9.57     14.22 o
   6   7  18        2.29      -15.52     16.59 o
   0   8  18      272.90      288.45     29.33 o
   1   8  18        1.97       13.48     13.09 o
   2   8  18       40.56       43.36     14.61 o
   3   8  18       81.48       44.98     15.63 o
   4   8  18       22.68       35.26     29.49 o
   5   8  18        0.44       16.75     16.69 o
   1   9  18       12.05       10.37     14.26 o
   2   9  18        0.17        8.50     13.87 o
   3   9  18       11.26       11.98     14.04 o
   4   9  18        2.02       10.35     16.08 o
   0  10  18        3.35       19.55     19.54 o
   1  10  18        1.22       -2.74     14.41 o
   2  10  18      109.50      120.26     18.50 o
   1   1  19      146.58      126.48     15.12 o
   2   1  19     1087.36     1206.63     43.47 o
   3   1  19       14.57        4.52     13.05 o
   4   1  19      145.04      134.32     17.94 o
   5   1  19      166.54      198.71     23.73 o
   6   1  19       53.26       55.51     15.78 o
   7   1  19        0.91        8.31     22.45 o
   0   2  19     2294.22     2492.92     79.18 o
   1   2  19      260.81      282.78     19.47 o
   2   2  19      274.80      315.00     20.22 o
   3   2  19       47.66       77.29     21.82 o
   4   2  19       34.69       35.12     13.80 o
   5   2  19      109.07      111.45     21.40 o
   6   2  19      310.46      324.68     24.70 o
   7   2  19       53.08       98.96     20.43 o
   1   3  19       12.04       -0.64     11.00 o
   2   3  19        1.57       -3.76     10.61 o
   3   3  19       65.73       71.42     13.62 o
   4   3  19       66.34       54.22     13.13 o
   5   3  19       21.65       30.43     15.52 o
   6   3  19       50.15       18.64     14.94 o
   7   3  19       90.08      116.35     22.78 o
   0   4  19        0.02        3.65     16.08 o
   1   4  19       99.76      115.48     15.43 o
   2   4  19        8.77       -6.55     10.90 o
   3   4  19       24.38        1.81     11.11 o
   4   4  19       18.49       17.70     11.88 o
   5   4  19       83.36      128.16     17.99 o
   6   4  19        0.95      -18.87     12.58 o
   1   5  19        2.36       -0.82     11.83 o
   2   5  19        0.54       -3.85     11.13 o
   3   5  19       22.51        5.89     11.76 o
   4   5  19       13.72       12.70     11.91 o
   5   5  19        9.41       -0.95     16.02 o
   6   5  19        0.47       -1.87     13.96 o
   0   6  19       61.52       46.24     19.66 o
   1   6  19      187.39      217.11     18.52 o
   2   6  19        4.88       -2.81     11.27 o
   3   6  19       37.68       21.57     12.47 o
   4   6  19        2.75        8.04     12.46 o
   5   6  19        3.27      -15.55     13.32 o
   1   7  19        2.46       13.18     12.74 o
   2   7  19        0.22       -7.38     12.10 o
   3   7  19        0.04      -10.25     11.74 o
   4   7  19       38.35       33.69     14.76 o
   5   7  19        9.97      -21.28     14.19 o
   0   8  19       47.90       23.96     19.48 o
   1   8  19        1.08        2.92     12.56 o
   2   8  19      162.55      165.21     19.52 o
   3   8  19        5.74        4.45     12.62 o
   4   8  19       77.30       88.44     18.78 o
   1   9  19        0.09        8.95     14.19 o
   2   9  19      102.32      144.96     19.85 o
   0   0  20      678.13      648.19     82.11 o
   1   0  20       86.55      120.94     31.63 o
   2   0  20      203.45      256.49     38.67 o
   3   0  20      617.44      739.89     62.07 o
   4   0  20       68.28       56.44     50.40 o
   5   0  20       76.17       48.44     57.08 o
   6   0  20        7.74        5.01     23.85 o
   1   1  20        6.25        1.01     13.24 o
   2   1  20      111.44       93.65     17.28 o
   3   1  20      282.73      346.78     25.88 o
   4   1  20       50.56       72.41     16.34 o
   5   1  20        3.03       -1.32     13.32 o
   6   1  20        5.37       -1.87     14.05 o
   0   2  20       38.85       29.13     17.33 o
   1   2  20        5.77       16.75     11.49 o
   2   2  20       25.75       36.71     12.75 o
   3   2  20      155.10      170.85     19.88 o
   4   2  20      107.56      144.84     19.22 o
   5   2  20        7.41       -0.04     14.27 o
   6   2  20       26.83       18.07     14.57 o
   1   3  20       17.71       11.24     11.06 o
   2   3  20      235.66      223.85     18.38 o
   3   3  20      107.85      124.35     16.18 o
   4   3  20       15.84       20.05     21.30 o
   5   3  20        1.71       -5.37     13.82 o
   6   3  20        5.61       -3.50     14.22 o
   0   4  20       33.03       31.98     18.58 o
   1   4  20       15.87       20.42     11.78 o
   2   4  20        9.55        3.57     11.72 o
   3   4  20       43.20       55.11     13.71 o
   4   4  20       61.00       56.77     14.32 o
   5   4  20        2.80        5.31     13.48 o
   6   4  20       99.82       73.52     21.53 o
   1   5  20       42.72       48.09     13.95 o
   2   5  20        3.26      -14.45     11.44 o
   3   5  20       34.15       32.35     12.77 o
   4   5  20        6.30        0.78     12.30 o
   5   5  20        1.32       -1.90     14.37 o
   0   6  20      243.26      283.46     29.78 o
   1   6  20       96.60      126.76     16.67 o
   2   6  20       10.52        0.93     12.61 o
   3   6  20       60.44       68.27     14.79 o
   4   6  20      103.16      116.49     16.67 o
   1   7  20        6.08        0.35     13.02 o
   2   7  20       34.93       47.61     14.66 o
   3   7  20       40.82       41.65     14.26 o
   0   8  20        0.86      -25.99     18.41 o
   1   8  20       12.28      -14.14     12.60 o
   2   8  20        0.00       -6.48     13.10 o
   1   1  21        0.00      -14.20     14.45 o
   2   1  21       54.29       45.86     15.90 o
   3   1  21       62.30       64.42     16.54 o
   4   1  21      235.00      245.34     27.17 o
   5   1  21       39.31       47.91     16.24 o
   0   2  21      478.42      514.77     37.52 o
   1   2  21       22.67       15.49     12.53 o
   2   2  21      175.77      190.12     21.50 o
   3   2  21       27.72       45.50     15.79 o
   4   2  21        0.81       -4.72     14.72 o
   5   2  21       96.64      103.81     18.77 o
   1   3  21       16.44       42.18     13.82 o
   2   3  21      128.22      149.58     17.32 o
   3   3  21        4.08        4.90     12.14 o
   4   3  21       49.06       44.03     16.45 o
   5   3  21        0.51       12.98     15.49 o
   0   4  21       10.82      -23.46     16.66 o
   1   4  21        1.82       11.91     12.89 o
   2   4  21        5.35        2.37     12.41 o
   3   4  21       24.44       15.15     13.12 o
   4   4  21       11.07        3.13     12.46 o
   1   5  21      156.15      160.66     17.72 o
   2   5  21      207.74      253.08     20.64 o
   3   5  21       14.88       17.60     12.87 o
   4   5  21        6.79        5.62     15.56 o
   0   6  21        8.08       11.66     18.25 o
   1   6  21        2.05       -0.48     13.24 o
   2   6  21        1.00       -1.89     13.03 o
   3   6  21        0.12       -2.98     12.81 o
   1   7  21       11.01      -19.26     12.84 o
   0   0  22      520.68      630.83     86.78 o
   1   0  22      254.70      227.67     41.06 o
   2   0  22        0.80       -4.21     25.00 o
   3   0  22        2.14      -23.75     24.42 o
   4   0  22        7.17        2.71     24.62 o
   1   1  22       41.27       69.74     21.07 o
   2   1  22        3.33       -6.32     16.87 o
   3   1  22        1.34      -16.29     14.26 o
   4   1  22       57.10       70.37     17.92 o
   0   2  22      382.68      442.49     37.07 o
   1   2  22        0.19        8.06     15.00 o
   2   2  22        1.32        5.15     14.57 o
   3   2  22       34.22       41.07     16.41 o
   4   2  22        5.94       45.57     17.13 o
   1   3  22        1.04      -18.03     12.02 o
   2   3  22       32.31       34.38     14.14 o
   3   3  22       20.78       40.56     16.57 o
   4   3  22       49.09       33.56     16.89 o
   0   4  22       20.40       39.42     19.49 o
   1   4  22       32.85       36.74     15.01 o
   2   4  22       81.99       75.45     16.37 o
   3   4  22       13.59        6.83     13.39 o
   1   5  22        2.10       -8.33     12.51 o
   2   5  22       11.27       23.05     13.72 o
   1   1  23       33.94       41.34     21.11 o
   2   1  23       19.53       39.88     20.32 o
   0   2  23       21.59        2.37     26.59 o
   1   2  23      101.99       99.11     22.69 o
   2   2  23      117.85      179.19     21.91 o
   1   3  23        8.20        9.88     14.14 o
 
